# Supplementary material for: A Systematic Review and Meta-Analysis of 16S rRNA and Cancer Microbiome Atlas Datasets to Characterize Microbiota Signatures in Normal Breast, Mastitis, and Breast Cancer
Source: Microorganisms. 2025 Feb 19;13(2):467. doi: 10.3390/microorganisms13020467 (PMC11858161; doi:10.3390/microorganisms13020467)
Supplement: Supplementary file 1 [file microorganisms-13-00467-s001.zip]

Archive with 6 entries (6 files):
- Figure S1-S10.pdf
- File S1.pdf
- File S2_ROB_data sheet.xlsx
- File S3.pdf
- File S4.pdf
- microorganisms-3488971-Table S1-S16..xlsx
