# Supplementary material for: A Systematic Review and Meta-Analysis of 16S rRNA and Cancer Microbiome Atlas Datasets to Characterize Microbiota Signatures in Normal Breast, Mastitis, and Breast Cancer
Source: Microorganisms. 2025 Feb 19;13(2):467. doi: 10.3390/microorganisms13020467 (PMC11858161; doi:10.3390/microorganisms13020467)
Supplement: Supplementary file 1 [file microorganisms-13-00467-s001.zip › File S2_ROB_data sheet.xlsx]

## Sheet: Results
Basic information											Domain 1. Randomization process										Domain 2. Deviations from intended interventions																		Domain 3. Mising outcome data
Time	Unique ID	Study ID	Reference	Experimental	Comparator	Outcome	Aim	Effect of adhering to intervention?	Sources	1.0 Algorithm result	1.0 Assessor's Judgement	1.0 General note	1.0 Optional Question	1.0 Note for optional question	Optional Question
2024/01/10 15.36	PRJNA624822	32467386	Nejman, D., Livyatan, I., Fuks, G., Gavert, N., Zwang, Y., Geller, L.T., Rotter-Maskowitz, A., Weiser, R., Mallel, G., Gigi, E. and Meltser, A., 2020. The human tumor microbiome is composed of tumor type–specific intracellular bacteria. Science, 368(6494), pp.973-980.	Yes	Yes	The study characterizes the tumor microbiome across seven cancer types, uncovering distinct compositions. Notably, Fusobacterium nucleatum was identified in colorectal and pancreatic tumors, while breast tumors exhibited rich bacterial diversity, including Proteobacteria, Firmicutes, and Actinobacteria. Intratumoral bacteria were predominantly intracellular, residing within both cancer and immune…	observational study: the study appears to focus on microbial profiling rather than intervention assignment	No	Journal article(s)	Low Risk	Low Risk	NA	NA	NA	Favours experimental
2024/01/10 11.45	PRJNA637875	32839514	Thyagarajan, S., Zhang, Y., Thapa, S., Allen, M.S., Phillips, N., Chaudhary, P., Kashyap, M.V. and Vishwanatha, J.K., 2020. Comparative analysis of racial differences in breast tumor microbiome. Scientific reports, 10(1), p.14116.	Yes	Yes	The study found significant racial differences in breast tumor microbiota, with Ralstonia being the most dominant genus across all samples. Bacteroidetes, Actinobacteria, and Streptococcus showed varying abundance patterns between Black non-Hispanic (BNH) and White non-Hispanic (WNH) women, indicating potential implications for breast cancer disparities	observational study: that examines the microbiome differences in tumor and adjacent tissues across racial groups (BNH and WNH women) using 16S rRNA sequencing.	No	Journal article(s)	Low Risk	Low Risk	NA	NA	NA	Favours experimental
2024/01/10 12.28	PRJNA926328	36983633	Kartti, S., Bendani, H., Boumajdi, N., Bouricha, E.M., Zarrik, O., El Agouri, H., Fokar, M., Aghlallou, Y., El Jaoudi, R., Belyamani, L. and Elkhannoussi, B., 2023. Metagenomics analysis of breast microbiome highlights the abundance of Rothia genus in tumor tissues. Journal of Personalized Medicine, 13(3), p.450.	Yes	Yes	The study reveals a higher abundance of the Rothia genus in tumor tissues compared to adjacent tissues, along with the notable presence of other bacteria such as Psychrobacter, Streptococcus, Acinetobacter, and Corynebacterium within tumors. Conversely, Escherichia-Shigella was more abundant in adjacent tissues. These findings suggest the potential for microbial biomarkers in breast cancer and hi…	observational study: study analyzing naturally occurring microbiome differences between tumor and adjacent normal tissues in breast cancer patients. The samples were collected as part of a comparative analysis of existing conditions (tumor vs. adjacent tissue) without deliberately assigning participants to specific treatments or interventions.	No	Journal article(s)	Low Risk	Low Risk	NA	NA	NA	Favours experimental
2024/01/10 12.29	PRJNA723425	35642922	Hoskinson, C., Zheng, K., Gabel, J., Kump, A., German, R., Podicheti, R., Marino, N. and Stiemsma, L.T., 2022. Composition and functional potential of the human mammary microbiota prior to and following breast tumor diagnosis. Msystems, 7(3), pp.e01489-21.	Yes	Yes	The study identified shifts in bacterial abundance and metabolic function in breast tissue, with increased levels of *Bacillaceae*, *Burkholderiaceae*, *Corynebacteriaceae*, and *Streptococcus* species in prediagnostic (PD), adjacent normal (AN), and tumor (T) tissues compared to healthy (H) tissue. These findings suggest early dysbiosis associated with breast cancer development.	observational study: investigating microbiota differences in breast tissue under various naturally occurring conditions (healthy, prediagnostic, tumor, adjacent normal) without any active assignment or experimental manipulation of the participants	No	Journal article(s)	Low Risk	Low Risk	NA	NA	NA	Favours experimental
2024/01/10 12.30	PRJNA867176	37430354	German, R., Marino, N., Hemmerich, C., Podicheti, R., Rusch, D.B., Stiemsma, L.T., Gao, H., Xuei, X., Rockey, P. and Storniolo, A.M., 2023. Exploring breast tissue microbial composition and the association with breast cancer risk factors. Breast Cancer Research, 25(1), p.82.	Yes	Yes	The study identified Lactobacillus paracasei, Lactobacillus vini, Acetobacter aceti, and Xanthomonas sp. as predominant in normal breast tissue, while Ralstonia was abundant in both adjacent normal tissue (NAT) and tumor samples. These findings highlight significant differences in microbial composition between healthy and cancerous breast tissue.	observational study : microbiome profiling of breast tissue samples, transcriptome analysis, and association studies with breast cancer risk factors. Participants were not randomly assigned to interventions, but instead, their samples were analyzed based on pre-existing conditions (e.g., cancer-free vs. breast cancer patients).	No	Journal article(s)	Low Risk	Low Risk	NA	NA	NA	Favours experimental
2024/01/10 12.31	PRJNA759366	34980006	Esposito, M.V., Fosso, B., Nunziato, M., Casaburi, G., D’Argenio, V., Calabrese, A., D’Aiuto, M., Botti, G., Pesole, G. and Salvatore, F., 2022. Microbiome composition indicate dysbiosis and lower richness in tumor breast tissues compared to healthy adjacent paired tissue, within the same women. BMC cancer, 22, pp.1-11.	Yes	Yes	The study found that breast tumor tissues had lower bacterial richness and different compositions compared to adjacent healthy tissues, with higher levels of Actinobacteria (notably Propionibacterium acnes) in healthy tissues and more Proteobacteria in tumors, indicating microbial dysbiosis associated with breast cancer.	observational study: it focuses on observing naturally occurring differences in the microbiome between tumor and healthy tissues.	No	Journal article(s)	Low Risk	Low Risk	NA	NA	NA	Favours experimental
2025/01/10 17.05	PRJNA667140	35331909	Zhu, J., Wu, J., Liang, Z., Mo, C., Qi, T., Liang, S., Lian, T., Qiu, R., Yu, X., Tang, X. and Wu, B., 2022. Interactions between the breast tissue microbiota and host gene regulation in nonpuerperal mastitis. Microbes and Infection, 24(3), p.104904.	Yes	Yes	The study found a significant association between alterations in breast tissue stromal composition (fat and fibrosis percentages) and the microbiome, suggesting a link between the breast tissue microenvironment and breast cancer risk	observational study: analyzes microbiome composition and host gene expression in patients with nonpuerperal mastitis (NPM) compared to controls.	No	Journal article(s)	Low Risk	Low Risk	NA	NA	NA	Favours experimental
2024/01/10 11.32	PRJNA323995	27342554	Urbaniak, C., Gloor, G.B., Brackstone, M., Scott, L., Tangney, M. and Reid, G., 2016. The microbiota of breast tissue and its association with breast cancer. Applied and environmental microbiology, 82(16), pp.5039-5048.	Yes	Yes	The study found higher relative abundances of Bacillus, Enterobacteriaceae, and Staphylococcus in breast cancer patients, while beneficial bacteria like Lactococcus and Streptococcus were more abundant in healthy individuals. Escherichia coli and Staphylococcus epidermidis isolated from cancer patients were shown to induce DNA damage in vitro [[1]].	observational study: This research analyzes pre-existing differences in breast tissue microbiota between healthy individuals and those with breast cancer, without assigning participants to specific interventions, focusing instead on bacterial profiles and their potential effects on DNA damag	No	Journal article(s)	Low Risk	Low Risk	NA	NA	NA	Favours experimental
2024/01/10 12.33	PRJEB37724	34584037	Kim, H.E., Kim, J., Maeng, S., Oh, B., Hwang, K.T. and Kim, B.S., 2021. Microbiota of breast tissue and its potential association with regional recurrence of breast cancer in Korean women. Journal of microbiology and biotechnology, 31(12), p.1643.	Yes	Yes	The study showed that bacterial profiles differ between normal adjacent tissue from women with breast cancer and tissue from healthy controls. The study highlights significant differences in breast tissue microbiota, with notably higher levels of Enterococcus, Cutibacterium, and Escherichia observed in breast cancer patients, particularly within the BCM2 cluster, which is associated with an incre…	observational study: This research investigates naturally occurring microbiota in breast tumor, adjacent normal, and lymph node tissues from patients with breast cancer, without any assignment to interventions or treatments, focusing on microbiota composition, diversity, and correlations with clinical features	No	Journal article(s)	Low Risk	Low Risk	NA	NA	NA	Favours experimental
2024/01/10 12.40	PRJNA842933	36172155	Li, X., Sun, X., Zhang, A., Pang, J., Li, Y., Yan, M., Xu, Z., Yu, Y., Yang, Z., Chen, X. and Wang, X., 2022. Breast microbiome associations with breast tumor characteristics and neoadjuvant chemotherapy: A case-control study. Frontiers in Oncology, 12, p.926920.	Yes	Yes	The study found that breast cancer patients exhibited higher levels of Firmicutes and Staphylococcus, while Proteobacteria, including Vibrio and Pseudoalteromonas, were associated with lower tumor grades. Neoadjuvant chemotherapy (NAC) led to a reduction in pathogenic bacteria such as Escherichia-Shigella and Clostridium in NATs	observational study: This research investigates naturally occurring differences in breast normal adipose tissue microbiota between breast cancer patients and controls, examining associations with tumor characteristics and the impact of neoadjuvant chemotherapy, without assigning participants to specific interventions or treatments.	No	Journal article(s)	Low Risk	Low Risk	NA	NA	NA	Favours experimental
2024/01/10 12.41	PRJNA335375	27485780	Hieken, T.J., Chen, J., Chen, B., Johnson, S., Hoskin, T.L., Degnim, A.C., Walther-Antonio, M.R. and Chia, N., 2022. The breast tissue microbiome, stroma, immune cells and breast cancer. Neoplasia, 27, p.100786.	Yes	Yes	Breast tissue from benign disease had lower fat% and higher fibrosis% compared to cancer, with stromal composition influencing microbiome diversity. Fat% and fibrosis% correlated with distinct bacterial taxa, including Firmicutes, Staphylococcus, Clostridium, Spirochaetes, and Adlercreutzia, though no significant microbial associations were observed with lobulitis	observational study: This research investigates the naturally occurring relationships between the breast tissue microbiome, stromal composition, immune cell infiltrates, and breast cancer, using surgically sterile breast tissue samples without assigning participants to specific interventions or treatments.	No	Journal article(s)	Low Risk	Low Risk	NA	NA	NA	Favours experimental

## Sheet: Summary
Unique ID	Reviewer	Experimental	Comparator	Outcome	Aim	Effect of adhering to intervention?	Randomization process	Comment for randomization process	Deviations from intended interventions	Comment for deviations from intended interventions	Missing outcome data	Comment for missing outcome data	Measurement of the outcome	Comment for measurement of the outcome	Selection of the reported result	Comment for selection of the reported result	Overall Bias	Comment for overall bias
PRJNA624822	SK	Yes	Yes	The study characterizes the tumor microbiome across seven cancer types, uncovering distinct compositions. Notably, Fusobacterium nucleatum was identified in colorectal and pancreatic tumors, while breast tumors exhibited rich bacterial diversity, including Proteobacteria, Firmicutes, and Actinobacteria. Intratumoral bacteria were predominantly intracellular, residing within both cancer and immune…	observational study: the study appears to focus on microbial profiling rather than intervention assignment	No	Low	NA	Low	NA	Low	NA	Low		Low	NA	Low	NA				Assignment to intervention (the 'intention-to-treat' effect)
PRJNA637875	SK	Yes	Yes	The study found significant racial differences in breast tumor microbiota, with Ralstonia being the most dominant genus across all samples. Bacteroidetes, Actinobacteria, and Streptococcus showed varying abundance patterns between Black non-Hispanic (BNH) and White non-Hispanic (WNH) women, indicating potential implications for breast cancer disparities	observational study: that examines the microbiome differences in tumor and adjacent tissues across racial groups (BNH and WNH women) using 16S rRNA sequencing.	No	Low	NA	Low	NA	Low	NA	Low		Low	NA	Low	NA
PRJNA926328	SK	Yes	Yes	The study reveals a higher abundance of the Rothia genus in tumor tissues compared to adjacent tissues, along with the notable presence of other bacteria such as Psychrobacter, Streptococcus, Acinetobacter, and Corynebacterium within tumors. Conversely, Escherichia-Shigella was more abundant in adjacent tissues. These findings suggest the potential for microbial biomarkers in breast cancer and hi…	observational study: study analyzing naturally occurring microbiome differences between tumor and adjacent normal tissues in breast cancer patients. The samples were collected as part of a comparative analysis of existing conditions (tumor vs. adjacent tissue) without deliberately assigning participants to specific treatments or interventions.	No	Low	NA	Low	NA	Low	NA	Low		Low	NA	Low	NA				Low risk
PRJNA723425	SK	Yes	Yes	The study identified shifts in bacterial abundance and metabolic function in breast tissue, with increased levels of *Bacillaceae*, *Burkholderiaceae*, *Corynebacteriaceae*, and *Streptococcus* species in prediagnostic (PD), adjacent normal (AN), and tumor (T) tissues compared to healthy (H) tissue. These findings suggest early dysbiosis associated with breast cancer development.	observational study: investigating microbiota differences in breast tissue under various naturally occurring conditions (healthy, prediagnostic, tumor, adjacent normal) without any active assignment or experimental manipulation of the participants	No	Low	NA	Low	NA	Low	NA	Low		Low	NA	Low	NA				Some concerns
PRJNA867176	SK	Yes	Yes	The study identified Lactobacillus paracasei, Lactobacillus vini, Acetobacter aceti, and Xanthomonas sp. as predominant in normal breast tissue, while Ralstonia was abundant in both adjacent normal tissue (NAT) and tumor samples. These findings highlight significant differences in microbial composition between healthy and cancerous breast tissue.	observational study : microbiome profiling of breast tissue samples, transcriptome analysis, and association studies with breast cancer risk factors. Participants were not randomly assigned to interventions, but instead, their samples were analyzed based on pre-existing conditions (e.g., cancer-free vs. breast cancer patients).	No	Low	NA	Low	NA	Low	NA	Low		Low	NA	Low	NA				High risk
PRJNA759366	SK	Yes	Yes	The study found that breast tumor tissues had lower bacterial richness and different compositions compared to adjacent healthy tissues, with higher levels of Actinobacteria (notably Propionibacterium acnes) in healthy tissues and more Proteobacteria in tumors, indicating microbial dysbiosis associated with breast cancer.	observational study: it focuses on observing naturally occurring differences in the microbiome between tumor and healthy tissues.	No	Low	NA	Low	NA	Low	NA	Low		Low	NA	Low	NA				Adhering to intervention (the 'per-protocol' effect)
PRJNA667140	SK	Yes	Yes	The study found a significant association between alterations in breast tissue stromal composition (fat and fibrosis percentages) and the microbiome, suggesting a link between the breast tissue microenvironment and breast cancer risk	observational study: analyzes microbiome composition and host gene expression in patients with nonpuerperal mastitis (NPM) compared to controls.	No	Low	NA	Low	NA	Low	NA	Low		Low	NA	Low	NA				Total number of study = 0
PRJNA323995	SK	Yes	Yes	The study found higher relative abundances of Bacillus, Enterobacteriaceae, and Staphylococcus in breast cancer patients, while beneficial bacteria like Lactococcus and Streptococcus were more abundant in healthy individuals. Escherichia coli and Staphylococcus epidermidis isolated from cancer patients were shown to induce DNA damage in vitro [[1]].	observational study: This research analyzes pre-existing differences in breast tissue microbiota between healthy individuals and those with breast cancer, without assigning participants to specific interventions, focusing instead on bacterial profiles and their potential effects on DNA damag	No	Low	NA	Low	NA	Low	NA	Low		Low	NA	Low	NA				Low risk
PRJEB37724	SK	Yes	Yes	The study showed that bacterial profiles differ between normal adjacent tissue from women with breast cancer and tissue from healthy controls. The study highlights significant differences in breast tissue microbiota, with notably higher levels of Enterococcus, Cutibacterium, and Escherichia observed in breast cancer patients, particularly within the BCM2 cluster, which is associated with an incre…	observational study: This research investigates naturally occurring microbiota in breast tumor, adjacent normal, and lymph node tissues from patients with breast cancer, without any assignment to interventions or treatments, focusing on microbiota composition, diversity, and correlations with clinical features	No	Low	NA	Low	NA	Low	NA	Low		Low	NA	Low	NA				Some concerns
PRJNA842933	SK	Yes	Yes	The study found that breast cancer patients exhibited higher levels of Firmicutes and Staphylococcus, while Proteobacteria, including Vibrio and Pseudoalteromonas, were associated with lower tumor grades. Neoadjuvant chemotherapy (NAC) led to a reduction in pathogenic bacteria such as Escherichia-Shigella and Clostridium in NATs	observational study: This research investigates naturally occurring differences in breast normal adipose tissue microbiota between breast cancer patients and controls, examining associations with tumor characteristics and the impact of neoadjuvant chemotherapy, without assigning participants to specific interventions or treatments.	No	Low	NA	Low	NA	Low	NA	Low		Low	NA	Low	NA				High risk
PRJNA335375	SK	Yes	Yes	Breast tissue from benign disease had lower fat% and higher fibrosis% compared to cancer, with stromal composition influencing microbiome diversity. Fat% and fibrosis% correlated with distinct bacterial taxa, including Firmicutes, Staphylococcus, Clostridium, Spirochaetes, and Adlercreutzia, though no significant microbial associations were observed with lobulitis	observational study: This research investigates the naturally occurring relationships between the breast tissue microbiome, stromal composition, immune cell infiltrates, and breast cancer, using surgically sterile breast tissue samples without assigning participants to specific interventions or treatments.	No	Low	NA	Low	NA	Low	NA	Low		Low	NA	Low	NA

## Sheet: Fig
	Unique ID	D1	D2	D3	D4	D5	Overall
	PRJNA624822									Low risk
	PRJNA667140									Some concerns
	PRJNA637875									High risk
	PRJNA926328
	PRJNA723425								D1	Randomisation process
	PRJNA867176								D2	Deviations from the intended interventions
	PRJNA759366								D3	Missing outcome data
	PRJNA769561								D4	Measurement of the outcome
	PRJNA323995								D5	Selection of the reported result
	PRJEB37724
	PRJNA335375
	PRJNA842933

## Sheet: Print
Unique ID (Study 1)	PRJNA624822	Study ID	32467386	Assessor
Ref or Label		Aim	observational study
Experimental		Comparator	Yes	Source
Outcome	The study characterizes the tumor microbiome across seven cancer types, uncovering distinct compositions. Notably, Fusobacterium nucleatum was identified in colorectal and pancreatic tumors, while breast tumors exhibited rich bacterial diversity, including Proteobacteria, Firmicutes, and Actinobacteria. Intratumoral bacteria were predominantly intracellular, residing within both cancer and immune…	Results		Weight
Domain	Signalling question			Response
Bias arising from the randomization process	1.1 Was the allocation sequence random?			N
	1.2 Was the allocation sequence concealed until participants were enrolled and assigned to interventions?			N/A
	1.3 Did baseline differences between intervention groups suggest a problem with the randomization process?			N
	Risk of bias judgement			Low
Bias due to deviations from intended interventions	2.1.Were participants aware of their assigned intervention during the trial?			NA
	2.2.Were carers and people delivering the interventions aware of participants' assigned intervention during the trial?			NA
	2.3. If Y/PY/NI to 2.1 or 2.2: Were there deviations from the intended intervention that arose because of the experimental context?			NA
	2.4 If Y/PY to 2.3: Were these deviations likely to have affected the outcome?			NA
	2.5. If Y/PY/NI to 2.4: Were these deviations from intended intervention balanced between groups?			NA
	2.6 Was an appropriate analysis used to estimate the effect of assignment to intervention?			NA
	2.7 If N/PN/NI to 2.6: Was there potential for a substantial impact (on the result) of the failure to analyse participants in the group to which they were randomized?			N
	Risk of bias judgement			Low
Bias due to missing outcome data	3.1 Were data for this outcome available for all, or nearly all, participants randomized?			NA
	3.2 If N/PN/NI to 3.1: Is there evidence that result was not biased by missing outcome data?			Y
	3.3 If N/PN to 3.2: Could missingness in the outcome depend on its true value?			PN
	3.4 If Y/PY/NI to 3.3: Is it likely that missingness in the outcome depended on its true value?			PN
	Risk of bias judgement			Low
Bias in measurement of the outcome	4.1 Was the method of measuring the outcome inappropriate?			N
	4.2 Could measurement or ascertainment of the outcome have differed between intervention groups?			NA
	4.3 Were outcome assessors aware of the intervention received by study participants?			NA
	4.4 If Y/PY/NI to 4.3: Could assessment of the outcome have been influenced by knowledge of intervention received?			NA
	4.5 If Y/PY/NI to 4.4: Is it likely that assessment of the outcome was influenced by knowledge of intervention received?			NA
	Risk of bias judgement			Low
Bias in selection of the reported result	5.1 Were the data that produced this result analysed in accordance with a pre-specified analysis plan that was finalized before unblinded outcome data were available for analysis?			Y
	5.2 ... multiple eligible outcome measurements (e.g. scales, definitions, time points) within the outcome domain?			N
	5.3 ... multiple eligible analyses of the data?			PN
	Risk of bias judgement			Low
Overall bias	Risk of bias judgement			Low
Unique ID (Study 2)	PRJNA637875	Study ID	32839514	Assessor
Ref or Label		Aim	Observational Study
Experimental		Comparator	Yes	Source
Outcome	The study found significant racial differences in breast tumor microbiota, with Ralstonia being the most dominant genus across all samples. Bacteroidetes, Actinobacteria, and Streptococcus showed varying abundance patterns between Black non-Hispanic (BNH) and White non-Hispanic (WNH) women, indicating potential implications for breast cancer disparities	Results		Weight
Domain	Signalling question			Response
Bias arising from the randomization process	1.1 Was the allocation sequence random?			N
	1.2 Was the allocation sequence concealed until participants were enrolled and assigned to interventions?			N/A
	1.3 Did baseline differences between intervention groups suggest a problem with the randomization process?			N
	Risk of bias judgement			Low
Bias due to deviations from intended interventions	2.1.Were participants aware of their assigned intervention during the trial?			NA
	2.2.Were carers and people delivering the interventions aware of participants' assigned intervention during the trial?			NA
	2.3. If Y/PY/NI to 2.1 or 2.2: Were there deviations from the intended intervention that arose because of the experimental context?			NA
	2.4 If Y/PY to 2.3: Were these deviations likely to have affected the outcome?			NA
	2.5. If Y/PY/NI to 2.4: Were these deviations from intended intervention balanced between groups?			NA
	2.6 Was an appropriate analysis used to estimate the effect of assignment to intervention?			NA
	2.7 If N/PN/NI to 2.6: Was there potential for a substantial impact (on the result) of the failure to analyse participants in the group to which they were randomized?			N
	Risk of bias judgement			Low
Bias due to missing outcome data	3.1 Were data for this outcome available for all, or nearly all, participants randomized?			NA
	3.2 If N/PN/NI to 3.1: Is there evidence that result was not biased by missing outcome data?			Y
	3.3 If N/PN to 3.2: Could missingness in the outcome depend on its true value?			PN
	3.4 If Y/PY/NI to 3.3: Is it likely that missingness in the outcome depended on its true value?			PN
	Risk of bias judgement			Low
Bias in measurement of the outcome	4.1 Was the method of measuring the outcome inappropriate?			N
	4.2 Could measurement or ascertainment of the outcome have differed between intervention groups?			NA
	4.3 Were outcome assessors aware of the intervention received by study participants?			NA
	4.4 If Y/PY/NI to 4.3: Could assessment of the outcome have been influenced by knowledge of intervention received?			NA
	4.5 If Y/PY/NI to 4.4: Is it likely that assessment of the outcome was influenced by knowledge of intervention received?			NA
	Risk of bias judgement			Low
Bias in selection of the reported result	5.1 Were the data that produced this result analysed in accordance with a pre-specified analysis plan that was finalized before unblinded outcome data were available for analysis?			Y
	5.2 ... multiple eligible outcome measurements (e.g. scales, definitions, time points) within the outcome domain?			N
	5.3 ... multiple eligible analyses of the data?			PN
	Risk of bias judgement			Low
Overall bias	Risk of bias judgement			Low
Unique ID (Study 3)	PRJNA926328	Study ID	36983633	Assessor
Ref or Label		Aim	observational study
Experimental		Comparator	Yes	Source
Outcome	The study reveals a higher abundance of the Rothia genus in tumor tissues compared to adjacent tissues, along with the notable presence of other bacteria such as Psychrobacter, Streptococcus, Acinetobacter, and Corynebacterium within tumors. Conversely, Escherichia-Shigella was more abundant in adjacent tissues. These findings suggest the potential for microbial biomarkers in breast cancer and hi…	Results		Weight
Domain	Signalling question			Response
Bias arising from the randomization process	1.1 Was the allocation sequence random?			N
	1.2 Was the allocation sequence concealed until participants were enrolled and assigned to interventions?			N/A
	1.3 Did baseline differences between intervention groups suggest a problem with the randomization process?			N
	Risk of bias judgement			Low
Bias due to deviations from intended interventions	2.1.Were participants aware of their assigned intervention during the trial?			NA
	2.2.Were carers and people delivering the interventions aware of participants' assigned intervention during the trial?			NA
	2.3. If Y/PY/NI to 2.1 or 2.2: Were there deviations from the intended intervention that arose because of the experimental context?			NA
	2.4 If Y/PY to 2.3: Were these deviations likely to have affected the outcome?			NA
	2.5. If Y/PY/NI to 2.4: Were these deviations from intended intervention balanced between groups?			NA
	2.6 Was an appropriate analysis used to estimate the effect of assignment to intervention?			NA
	2.7 If N/PN/NI to 2.6: Was there potential for a substantial impact (on the result) of the failure to analyse participants in the group to which they were randomized?			N
	Risk of bias judgement			Low
Bias due to missing outcome data	3.1 Were data for this outcome available for all, or nearly all, participants randomized?			NA
	3.2 If N/PN/NI to 3.1: Is there evidence that result was not biased by missing outcome data?			Y
	3.3 If N/PN to 3.2: Could missingness in the outcome depend on its true value?			PN
	3.4 If Y/PY/NI to 3.3: Is it likely that missingness in the outcome depended on its true value?			PN
	Risk of bias judgement			Low
Bias in measurement of the outcome	4.1 Was the method of measuring the outcome inappropriate?			N
	4.2 Could measurement or ascertainment of the outcome have differed between intervention groups?			NA
	4.3 Were outcome assessors aware of the intervention received by study participants?			NA
	4.4 If Y/PY/NI to 4.3: Could assessment of the outcome have been influenced by knowledge of intervention received?			NA
	4.5 If Y/PY/NI to 4.4: Is it likely that assessment of the outcome was influenced by knowledge of intervention received?			NA
	Risk of bias judgement			Low
Bias in selection of the reported result	5.1 Were the data that produced this result analysed in accordance with a pre-specified analysis plan that was finalized before unblinded outcome data were available for analysis?			Y
	5.2 ... multiple eligible outcome measurements (e.g. scales, definitions, time points) within the outcome domain?			N
	5.3 ... multiple eligible analyses of the data?			PN
	Risk of bias judgement			Low
Overall bias	Risk of bias judgement			Low
Unique ID (Study 4)	PRJNA723425	Study ID	35642922	Assessor
Ref or Label		Aim	Obrevational Study
Experimental		Comparator	Yes	Source
Outcome	The study identified shifts in bacterial abundance and metabolic function in breast tissue, with increased levels of *Bacillaceae*, *Burkholderiaceae*, *Corynebacteriaceae*, and *Streptococcus* species in prediagnostic (PD), adjacent normal (AN), and tumor (T) tissues compared to healthy (H) tissue. These findings suggest early dysbiosis associated with breast cancer development.	Results		Weight
Domain	Signalling question			Response
Bias arising from the randomization process	1.1 Was the allocation sequence random?			N
	1.2 Was the allocation sequence concealed until participants were enrolled and assigned to interventions?			N/A
	1.3 Did baseline differences between intervention groups suggest a problem with the randomization process?			N
	Risk of bias judgement			Low
Bias due to deviations from intended interventions	2.1.Were participants aware of their assigned intervention during the trial?			NA
	2.2.Were carers and people delivering the interventions aware of participants' assigned intervention during the trial?			NA
	2.3. If Y/PY/NI to 2.1 or 2.2: Were there deviations from the intended intervention that arose because of the experimental context?			NA
	2.4 If Y/PY to 2.3: Were these deviations likely to have affected the outcome?			NA
	2.5. If Y/PY/NI to 2.4: Were these deviations from intended intervention balanced between groups?			NA
	2.6 Was an appropriate analysis used to estimate the effect of assignment to intervention?			NA
	2.7 If N/PN/NI to 2.6: Was there potential for a substantial impact (on the result) of the failure to analyse participants in the group to which they were randomized?			N
	Risk of bias judgement			Low
Bias due to missing outcome data	3.1 Were data for this outcome available for all, or nearly all, participants randomized?			NA
	3.2 If N/PN/NI to 3.1: Is there evidence that result was not biased by missing outcome data?			Y
	3.3 If N/PN to 3.2: Could missingness in the outcome depend on its true value?			PN
	3.4 If Y/PY/NI to 3.3: Is it likely that missingness in the outcome depended on its true value?			PN
	Risk of bias judgement			Low
Bias in measurement of the outcome	4.1 Was the method of measuring the outcome inappropriate?			N
	4.2 Could measurement or ascertainment of the outcome have differed between intervention groups?			NA
	4.3 Were outcome assessors aware of the intervention received by study participants?			NA
	4.4 If Y/PY/NI to 4.3: Could assessment of the outcome have been influenced by knowledge of intervention received?			NA
	4.5 If Y/PY/NI to 4.4: Is it likely that assessment of the outcome was influenced by knowledge of intervention received?			NA
	Risk of bias judgement			Low
Bias in selection of the reported result	5.1 Were the data that produced this result analysed in accordance with a pre-specified analysis plan that was finalized before unblinded outcome data were available for analysis?			Y
	5.2 ... multiple eligible outcome measurements (e.g. scales, definitions, time points) within the outcome domain?			N
	5.3 ... multiple eligible analyses of the data?			PN
	Risk of bias judgement			Low
Overall bias	Risk of bias judgement			Low
Unique ID (Study 5)	PRJNA867176	Study ID	37430354	Assessor
Ref or Label		Aim	observational study
Experimental		Comparator	Yes	Source
Outcome	The study identified Lactobacillus paracasei, Lactobacillus vini, Acetobacter aceti, and Xanthomonas sp. as predominant in normal breast tissue, while Ralstonia was abundant in both adjacent normal tissue (NAT) and tumor samples. These findings highlight significant differences in microbial composition between healthy and cancerous breast tissue.	Results		Weight
Domain	Signalling question			Response
Bias arising from the randomization process	1.1 Was the allocation sequence random?			N
	1.2 Was the allocation sequence concealed until participants were enrolled and assigned to interventions?			N/A
	1.3 Did baseline differences between intervention groups suggest a problem with the randomization process?			N
	Risk of bias judgement			Low
Bias due to deviations from intended interventions	2.1.Were participants aware of their assigned intervention during the trial?			NA
	2.2.Were carers and people delivering the interventions aware of participants' assigned intervention during the trial?			NA
	2.3. If Y/PY/NI to 2.1 or 2.2: Were there deviations from the intended intervention that arose because of the experimental context?			NA
	2.4 If Y/PY to 2.3: Were these deviations likely to have affected the outcome?			NA
	2.5. If Y/PY/NI to 2.4: Were these deviations from intended intervention balanced between groups?			NA
	2.6 Was an appropriate analysis used to estimate the effect of assignment to intervention?			NA
	2.7 If N/PN/NI to 2.6: Was there potential for a substantial impact (on the result) of the failure to analyse participants in the group to which they were randomized?			N
	Risk of bias judgement			Low
Bias due to missing outcome data	3.1 Were data for this outcome available for all, or nearly all, participants randomized?			NA
	3.2 If N/PN/NI to 3.1: Is there evidence that result was not biased by missing outcome data?			Y
	3.3 If N/PN to 3.2: Could missingness in the outcome depend on its true value?			PN
	3.4 If Y/PY/NI to 3.3: Is it likely that missingness in the outcome depended on its true value?			PN
	Risk of bias judgement			Low
Bias in measurement of the outcome	4.1 Was the method of measuring the outcome inappropriate?			N
	4.2 Could measurement or ascertainment of the outcome have differed between intervention groups?			NA
	4.3 Were outcome assessors aware of the intervention received by study participants?			NA
	4.4 If Y/PY/NI to 4.3: Could assessment of the outcome have been influenced by knowledge of intervention received?			NA
	4.5 If Y/PY/NI to 4.4: Is it likely that assessment of the outcome was influenced by knowledge of intervention received?			NA
	Risk of bias judgement			Low
Bias in selection of the reported result	5.1 Were the data that produced this result analysed in accordance with a pre-specified analysis plan that was finalized before unblinded outcome data were available for analysis?			Y
	5.2 ... multiple eligible outcome measurements (e.g. scales, definitions, time points) within the outcome domain?			N
	5.3 ... multiple eligible analyses of the data?			PN
	Risk of bias judgement			Low
Overall bias	Risk of bias judgement			Low
Unique ID (Study 6)	PRJNA759366	Study ID	34980006	Assessor
Ref or Label		Aim	observational study
Experimental		Comparator	Yes	Source
Outcome	The study found that breast tumor tissues had lower bacterial richness and different compositions compared to adjacent healthy tissues, with higher levels of Actinobacteria (notably Propionibacterium acnes) in healthy tissues and more Proteobacteria in tumors, indicating microbial dysbiosis associated with breast cancer.	Results		Weight
Domain	Signalling question			Response
Bias arising from the randomization process	1.1 Was the allocation sequence random?			N
	1.2 Was the allocation sequence concealed until participants were enrolled and assigned to interventions?			N/A
	1.3 Did baseline differences between intervention groups suggest a problem with the randomization process?			N
	Risk of bias judgement			Low
Bias due to deviations from intended interventions	2.1.Were participants aware of their assigned intervention during the trial?			NA
	2.2.Were carers and people delivering the interventions aware of participants' assigned intervention during the trial?			NA
	2.3. If Y/PY/NI to 2.1 or 2.2: Were there deviations from the intended intervention that arose because of the experimental context?			NA
	2.4 If Y/PY to 2.3: Were these deviations likely to have affected the outcome?			NA
	2.5. If Y/PY/NI to 2.4: Were these deviations from intended intervention balanced between groups?			NA
	2.6 Was an appropriate analysis used to estimate the effect of assignment to intervention?			NA
	2.7 If N/PN/NI to 2.6: Was there potential for a substantial impact (on the result) of the failure to analyse participants in the group to which they were randomized?			N
	Risk of bias judgement			Low
Bias due to missing outcome data	3.1 Were data for this outcome available for all, or nearly all, participants randomized?			NA
	3.2 If N/PN/NI to 3.1: Is there evidence that result was not biased by missing outcome data?			Y
	3.3 If N/PN to 3.2: Could missingness in the outcome depend on its true value?			PN
	3.4 If Y/PY/NI to 3.3: Is it likely that missingness in the outcome depended on its true value?			PN
	Risk of bias judgement			Low
Bias in measurement of the outcome	4.1 Was the method of measuring the outcome inappropriate?			N
	4.2 Could measurement or ascertainment of the outcome have differed between intervention groups?			NA
	4.3 Were outcome assessors aware of the intervention received by study participants?			NA
	4.4 If Y/PY/NI to 4.3: Could assessment of the outcome have been influenced by knowledge of intervention received?			NA
	4.5 If Y/PY/NI to 4.4: Is it likely that assessment of the outcome was influenced by knowledge of intervention received?			NA
	Risk of bias judgement			Low
Bias in selection of the reported result	5.1 Were the data that produced this result analysed in accordance with a pre-specified analysis plan that was finalized before unblinded outcome data were available for analysis?			Y
	5.2 ... multiple eligible outcome measurements (e.g. scales, definitions, time points) within the outcome domain?			N
	5.3 ... multiple eligible analyses of the data?			PN
	Risk of bias judgement			Low
Overall bias	Risk of bias judgement			Low
Unique ID (Study 7)	PRJNA667140	Study ID	35331909	Assessor
Ref or Label		Aim	observational study
Experimental		Comparator	Yes	Source
Outcome	The study found a significant association between alterations in breast tissue stromal composition (fat and fibrosis percentages) and the microbiome, suggesting a link between the breast tissue microenvironment and breast cancer risk	Results		Weight
Domain	Signalling question			Response
Bias arising from the randomization process	1.1 Was the allocation sequence random?			N
	1.2 Was the allocation sequence concealed until participants were enrolled and assigned to interventions?			N/A
	1.3 Did baseline differences between intervention groups suggest a problem with the randomization process?			N
	Risk of bias judgement			Low
Bias due to deviations from intended interventions	2.1.Were participants aware of their assigned intervention during the trial?			NA
	2.2.Were carers and people delivering the interventions aware of participants' assigned intervention during the trial?			NA
	2.3. If Y/PY/NI to 2.1 or 2.2: Were there deviations from the intended intervention that arose because of the experimental context?			NA
	2.4 If Y/PY to 2.3: Were these deviations likely to have affected the outcome?			NA
	2.5. If Y/PY/NI to 2.4: Were these deviations from intended intervention balanced between groups?			NA
	2.6 Was an appropriate analysis used to estimate the effect of assignment to intervention?			NA
	2.7 If N/PN/NI to 2.6: Was there potential for a substantial impact (on the result) of the failure to analyse participants in the group to which they were randomized?			N
	Risk of bias judgement			Low
Bias due to missing outcome data	3.1 Were data for this outcome available for all, or nearly all, participants randomized?			NA
	3.2 If N/PN/NI to 3.1: Is there evidence that result was not biased by missing outcome data?			Y
	3.3 If N/PN to 3.2: Could missingness in the outcome depend on its true value?			PN
	3.4 If Y/PY/NI to 3.3: Is it likely that missingness in the outcome depended on its true value?			PN
	Risk of bias judgement			Low
Bias in measurement of the outcome	4.1 Was the method of measuring the outcome inappropriate?			N
	4.2 Could measurement or ascertainment of the outcome have differed between intervention groups?			NA
	4.3 Were outcome assessors aware of the intervention received by study participants?			NA
	4.4 If Y/PY/NI to 4.3: Could assessment of the outcome have been influenced by knowledge of intervention received?			NA
	4.5 If Y/PY/NI to 4.4: Is it likely that assessment of the outcome was influenced by knowledge of intervention received?			NA
	Risk of bias judgement			Low
Bias in selection of the reported result	5.1 Were the data that produced this result analysed in accordance with a pre-specified analysis plan that was finalized before unblinded outcome data were available for analysis?			Y
	5.2 ... multiple eligible outcome measurements (e.g. scales, definitions, time points) within the outcome domain?			N
	5.3 ... multiple eligible analyses of the data?			PN
	Risk of bias judgement			Low
Overall bias	Risk of bias judgement			Low
Unique ID (Study 8)	PRJNA323995	Study ID	27342554	Assessor
Ref or Label		Aim	observational study
Experimental		Comparator	Yes	Source
Outcome	The study found higher relative abundances of Bacillus, Enterobacteriaceae, and Staphylococcus in breast cancer patients, while beneficial bacteria like Lactococcus and Streptococcus were more abundant in healthy individuals. Escherichia coli and Staphylococcus epidermidis isolated from cancer patients were shown to induce DNA damage in vitro	Results		Weight
Domain	Signalling question			Response
Bias arising from the randomization process	1.1 Was the allocation sequence random?			N
	1.2 Was the allocation sequence concealed until participants were enrolled and assigned to interventions?			N/A
	1.3 Did baseline differences between intervention groups suggest a problem with the randomization process?			N
	Risk of bias judgement			Low
Bias due to deviations from intended interventions	2.1.Were participants aware of their assigned intervention during the trial?			NA
	2.2.Were carers and people delivering the interventions aware of participants' assigned intervention during the trial?			NA
	2.3. If Y/PY/NI to 2.1 or 2.2: Were there deviations from the intended intervention that arose because of the experimental context?			NA
	2.4 If Y/PY to 2.3: Were these deviations likely to have affected the outcome?			NA
	2.5. If Y/PY/NI to 2.4: Were these deviations from intended intervention balanced between groups?			NA
	2.6 Was an appropriate analysis used to estimate the effect of assignment to intervention?			NA
	2.7 If N/PN/NI to 2.6: Was there potential for a substantial impact (on the result) of the failure to analyse participants in the group to which they were randomized?			N
	Risk of bias judgement			Low
Bias due to missing outcome data	3.1 Were data for this outcome available for all, or nearly all, participants randomized?			NA
	3.2 If N/PN/NI to 3.1: Is there evidence that result was not biased by missing outcome data?			Y
	3.3 If N/PN to 3.2: Could missingness in the outcome depend on its true value?			PN
	3.4 If Y/PY/NI to 3.3: Is it likely that missingness in the outcome depended on its true value?			PN
	Risk of bias judgement			Low
Bias in measurement of the outcome	4.1 Was the method of measuring the outcome inappropriate?			N
	4.2 Could measurement or ascertainment of the outcome have differed between intervention groups?			NA
	4.3 Were outcome assessors aware of the intervention received by study participants?			NA
	4.4 If Y/PY/NI to 4.3: Could assessment of the outcome have been influenced by knowledge of intervention received?			NA
	4.5 If Y/PY/NI to 4.4: Is it likely that assessment of the outcome was influenced by knowledge of intervention received?			NA
	Risk of bias judgement			Low
Bias in selection of the reported result	5.1 Were the data that produced this result analysed in accordance with a pre-specified analysis plan that was finalized before unblinded outcome data were available for analysis?			Y
	5.2 ... multiple eligible outcome measurements (e.g. scales, definitions, time points) within the outcome domain?			N
	5.3 ... multiple eligible analyses of the data?			PN
	Risk of bias judgement			Low
Overall bias	Risk of bias judgement			Low
Unique ID (Study 9)	PRJEB37724	Study ID	34584037	Assessor
Ref or Label		Aim	observational study
Experimental		Comparator	Yes	Source
Outcome	The study showed that bacterial profiles differ between normal adjacent tissue from women with breast cancer and tissue from healthy controls. The study highlights significant differences in breast tissue microbiota, with notably higher levels of Enterococcus, Cutibacterium, and Escherichia observed in breast cancer patients, particularly within the BCM2 cluster, which is associated with an incre…	Results		Weight
Domain	Signalling question			Response
Bias arising from the randomization process	1.1 Was the allocation sequence random?			N
	1.2 Was the allocation sequence concealed until participants were enrolled and assigned to interventions?			N/A
	1.3 Did baseline differences between intervention groups suggest a problem with the randomization process?			N
	Risk of bias judgement			Low
Bias due to deviations from intended interventions	2.1.Were participants aware of their assigned intervention during the trial?			NA
	2.2.Were carers and people delivering the interventions aware of participants' assigned intervention during the trial?			NA
	2.3. If Y/PY/NI to 2.1 or 2.2: Were there deviations from the intended intervention that arose because of the experimental context?			NA
	2.4 If Y/PY to 2.3: Were these deviations likely to have affected the outcome?			NA
	2.5. If Y/PY/NI to 2.4: Were these deviations from intended intervention balanced between groups?			NA
	2.6 Was an appropriate analysis used to estimate the effect of assignment to intervention?			NA
	2.7 If N/PN/NI to 2.6: Was there potential for a substantial impact (on the result) of the failure to analyse participants in the group to which they were randomized?			N
	Risk of bias judgement			Low
Bias due to missing outcome data	3.1 Were data for this outcome available for all, or nearly all, participants randomized?			NA
	3.2 If N/PN/NI to 3.1: Is there evidence that result was not biased by missing outcome data?			Y
	3.3 If N/PN to 3.2: Could missingness in the outcome depend on its true value?			PN
	3.4 If Y/PY/NI to 3.3: Is it likely that missingness in the outcome depended on its true value?			PN
	Risk of bias judgement			Low
Bias in measurement of the outcome	4.1 Was the method of measuring the outcome inappropriate?			N
	4.2 Could measurement or ascertainment of the outcome have differed between intervention groups?			NA
	4.3 Were outcome assessors aware of the intervention received by study participants?			NA
	4.4 If Y/PY/NI to 4.3: Could assessment of the outcome have been influenced by knowledge of intervention received?			NA
	4.5 If Y/PY/NI to 4.4: Is it likely that assessment of the outcome was influenced by knowledge of intervention received?			NA
	Risk of bias judgement			Low
Bias in selection of the reported result	5.1 Were the data that produced this result analysed in accordance with a pre-specified analysis plan that was finalized before unblinded outcome data were available for analysis?			Y
	5.2 ... multiple eligible outcome measurements (e.g. scales, definitions, time points) within the outcome domain?			N
	5.3 ... multiple eligible analyses of the data?			PN
	Risk of bias judgement			Low
Overall bias	Risk of bias judgement			Low
Unique ID (Study 10)	PRJNA842933	Study ID	36172155	Assessor
Ref or Label		Aim	observational study
Experimental		Comparator	Yes	Source
Outcome	The study found that breast cancer patients exhibited higher levels of Firmicutes and Staphylococcus, while Proteobacteria, including Vibrio and Pseudoalteromonas, were associated with lower tumor grades. Neoadjuvant chemotherapy (NAC) led to a reduction in pathogenic bacteria such as Escherichia-Shigella and Clostridium in NATs	Results		Weight
Domain	Signalling question			Response
Bias arising from the randomization process	1.1 Was the allocation sequence random?			N
	1.2 Was the allocation sequence concealed until participants were enrolled and assigned to interventions?			N/A
	1.3 Did baseline differences between intervention groups suggest a problem with the randomization process?			N
	Risk of bias judgement			Low
Bias due to deviations from intended interventions	2.1.Were participants aware of their assigned intervention during the trial?			NA
	2.2.Were carers and people delivering the interventions aware of participants' assigned intervention during the trial?			NA
	2.3. If Y/PY/NI to 2.1 or 2.2: Were there deviations from the intended intervention that arose because of the experimental context?			NA
	2.4 If Y/PY to 2.3: Were these deviations likely to have affected the outcome?			NA
	2.5. If Y/PY/NI to 2.4: Were these deviations from intended intervention balanced between groups?			NA
	2.6 Was an appropriate analysis used to estimate the effect of assignment to intervention?			NA
	2.7 If N/PN/NI to 2.6: Was there potential for a substantial impact (on the result) of the failure to analyse participants in the group to which they were randomized?			N
	Risk of bias judgement			Low
Bias due to missing outcome data	3.1 Were data for this outcome available for all, or nearly all, participants randomized?			NA
	3.2 If N/PN/NI to 3.1: Is there evidence that result was not biased by missing outcome data?			Y
	3.3 If N/PN to 3.2: Could missingness in the outcome depend on its true value?			PN
	3.4 If Y/PY/NI to 3.3: Is it likely that missingness in the outcome depended on its true value?			PN
	Risk of bias judgement			Low
Bias in measurement of the outcome	4.1 Was the method of measuring the outcome inappropriate?			N
	4.2 Could measurement or ascertainment of the outcome have differed between intervention groups?			NA
	4.3 Were outcome assessors aware of the intervention received by study participants?			NA
	4.4 If Y/PY/NI to 4.3: Could assessment of the outcome have been influenced by knowledge of intervention received?			NA
	4.5 If Y/PY/NI to 4.4: Is it likely that assessment of the outcome was influenced by knowledge of intervention received?			NA
	Risk of bias judgement			Low
Bias in selection of the reported result	5.1 Were the data that produced this result analysed in accordance with a pre-specified analysis plan that was finalized before unblinded outcome data were available for analysis?			Y
	5.2 ... multiple eligible outcome measurements (e.g. scales, definitions, time points) within the outcome domain?			N
	5.3 ... multiple eligible analyses of the data?			PN
	Risk of bias judgement			Low
Overall bias	Risk of bias judgement			Low
Unique ID (Study 11)	PRJNA335375	Study ID	27485780	Assessor
Ref or Label		Aim	observational study
Experimental		Comparator	Yes	Source
Outcome	Breast tissue from benign disease had lower fat% and higher fibrosis% compared to cancer, with stromal composition influencing microbiome diversity. Fat% and fibrosis% correlated with distinct bacterial taxa, including Firmicutes, Staphylococcus, Clostridium, Spirochaetes, and Adlercreutzia, though no significant microbial associations were observed with lobulitis	Results		Weight
Domain	Signalling question			Response
Bias arising from the randomization process	1.1 Was the allocation sequence random?			N
	1.2 Was the allocation sequence concealed until participants were enrolled and assigned to interventions?			N/A
	1.3 Did baseline differences between intervention groups suggest a problem with the randomization process?			N
	Risk of bias judgement			Low
Bias due to deviations from intended interventions	2.1.Were participants aware of their assigned intervention during the trial?			NA
	2.2.Were carers and people delivering the interventions aware of participants' assigned intervention during the trial?			NA
	2.3. If Y/PY/NI to 2.1 or 2.2: Were there deviations from the intended intervention that arose because of the experimental context?			NA
	2.4 If Y/PY to 2.3: Were these deviations likely to have affected the outcome?			NA
	2.5. If Y/PY/NI to 2.4: Were these deviations from intended intervention balanced between groups?			NA
	2.6 Was an appropriate analysis used to estimate the effect of assignment to intervention?			NA
	2.7 If N/PN/NI to 2.6: Was there potential for a substantial impact (on the result) of the failure to analyse participants in the group to which they were randomized?			N
	Risk of bias judgement			Low
Bias due to missing outcome data	3.1 Were data for this outcome available for all, or nearly all, participants randomized?			NA
	3.2 If N/PN/NI to 3.1: Is there evidence that result was not biased by missing outcome data?			Y
	3.3 If N/PN to 3.2: Could missingness in the outcome depend on its true value?			PN
	3.4 If Y/PY/NI to 3.3: Is it likely that missingness in the outcome depended on its true value?			PN
	Risk of bias judgement			Low
Bias in measurement of the outcome	4.1 Was the method of measuring the outcome inappropriate?			N
	4.2 Could measurement or ascertainment of the outcome have differed between intervention groups?			NA
	4.3 Were outcome assessors aware of the intervention received by study participants?			NA
	4.4 If Y/PY/NI to 4.3: Could assessment of the outcome have been influenced by knowledge of intervention received?			NA
	4.5 If Y/PY/NI to 4.4: Is it likely that assessment of the outcome was influenced by knowledge of intervention received?			NA
	Risk of bias judgement			Low
Bias in selection of the reported result	5.1 Were the data that produced this result analysed in accordance with a pre-specified analysis plan that was finalized before unblinded outcome data were available for analysis?			Y
	5.2 ... multiple eligible outcome measurements (e.g. scales, definitions, time points) within the outcome domain?			N
	5.3 ... multiple eligible analyses of the data?			PN
	Risk of bias judgement			Low
Overall bias	Risk of bias judgement			Low
