# Supplementary material for: A Systematic Review and Meta-Analysis of 16S rRNA and Cancer Microbiome Atlas Datasets to Characterize Microbiota Signatures in Normal Breast, Mastitis, and Breast Cancer
Source: Microorganisms. 2025 Feb 19;13(2):467. doi: 10.3390/microorganisms13020467 (PMC11858161; doi:10.3390/microorganisms13020467)
Supplement: Supplementary file 1 [file microorganisms-13-00467-s001.zip › microorganisms-3488971-Table S1-S16..xlsx]

## Sheet: Table S1
Excluded articles that might appear to meet the inclusion criteria, but which were excluded, and explanation of why they were excluded
Authors	Article title	PMID	Project Accession (PRJA or SRP)	Sufficient Metadata	FFPE	Reason for exclusion
Bachour et al (2019)	PCR Characterization of Microbiota on Contracted and Non-Contracted Breast Capsules	31049639	Not reported	Not applicable	Fresh	Alternate technique (PCR-based technique is used)
Banerjee et al (2015)	Distinct microbiological signatures associated with triple negative breast cancer	26469225	Not reported	Not applicable	FFPE	Alternate technique (pan-pathogen microarray (PathoChip) strategy)
Banerjee et al (2018)	Distinct Microbial Signatures Associated With Different Breast Cancer Types	29867857	Not reported	Not applicable	FFPE	Alternate technique (pan-pathogen microarray (PathoChip) strategy)
Chang et al (2023)	Potential values of formalin-fixed paraffin-embedded tissues for intratumoral microbiome analysis in breast cancerPotential values of formalin-fixed paraffin-embedded tissues for intratumoral microbiome analysis in breast cancer	37265628	Not reported	No	FFPE; Fresh	No PRJA reported
Chiba et al (2020)	Neoadjuvant Chemotherapy Shifts Breast Tumor Microbiota Populations to Regulate Drug Responsiveness and the Development of Metastasis	31628201	Not reported	No	Fresh	No PRJA reported
Costantini et al (2018)	Characterization of human breast tissue microbiota from core needle biopsies through the analysis of multi hypervariable 16S-rRNA gene regions	30442969	Not reported	No	Fresh	No PRJA reported
Crowe et al (2021)	Microbial community compositions in breast implant biofilms associated with contracted capsules	33831065	PRJNA632935	No	Fresh	Insufficient metadata; No clear information on patient’s health status
Desalegn et al (2023)	Human Breast Tissue Microbiota Reveals Unique Microbial Signatures that Correlate with Prognostic Features in Adult Ethiopian Women with Breast Cancer	37835588	Not reported	No	Fresh	No PRJA reported
Hadzega et al (2021)	Uncovering Microbial Composition in Human Breast Cancer Primary Tumour Tissue Using Transcriptomic RNA-seq	34445764	PRJNA553096 (reused); PRJNA751534	No	Fresh	Alternate technique (RNA-seq whole-transcriptomic data)
Hieken et al (2022)	The breast tissue microbiome, stroma, immune cells and breast cancer	35366464	Not reported	No	Fresh	No PRJA reported
Hilmi et al (2023)	Intratumoral microbiome is driven by metastatic site and associated with immune histopathological parameters: An ancillary study of the SHIVA clinical trial	36868056	Not reported	No	Fresh	No PRJA reported
Hogan et al (2021)	Biopsy bacterial signature can predict patient tissue malignancy	34535726	PRJEB55383	No	Fresh	Insufficient metadata; No public data linked to this PRJA
Kim et al (2023)	Tumor Microenvironment Can Predict Chemotherapy Response of Patients with Triple-Negative Breast Cancer Receiving Neoadjuvant Chemotherapy	37499695	Not reported	Not applicable		Alternate technique (Reused previous bulk-transcriptomics dataset) GSE163882
Liu et al (2023)	Relationship between tumor microbiota transcriptional activity and gene expression in breast cancer	36927310	PRJNA769523	Yes	FFPE	FFPE tissue samples only
Luo et al (2023)	Species-Level Characterization of the Microbiome in Breast Tissues with Different Malignancy and Hormone-Receptor Statuses Using Nanopore Sequencing	36836409	PRJNA769561	Not applicable		Alternate technique (Nanopore long read of variable region)
Meng et al (2018)	Study of microbiomes in aseptically collected samples of human breast tissue using needle biopsy and the potential role of in situ tissue microbiomes for promoting malignancy	30175072	PRJNA482181 (SRP154661)	No		Insufficient metadata
Niccolai et al (2023)	Breast cancer: the first comparative evaluation of oncobiome composition between males and females	37277847	PRJNA877831	Yes	FFPE	FFPE tissue samples only
Ong et al (2023)	Profiling Microbial Communities in Idiopathic Granulomatous Mastitis	36674562	Not reported	No	Fresh	No PRJA reported
Smith et al (2019)	Distinct microbial communities that differ by race, stage, or breast-tumor subtype in breast tissues of non-Hispanic Black and non-Hispanic White women	31420578	Not reported	No		No PRJA reported
Smith et al (2022)	Characterization of the Metabolome of Breast Tissues from Non-Hispanic Black and Non-Hispanic White Women Reveals Correlations between Microbial Dysbiosis and Enhanced Lipid Metabolism Pathways in Triple-Negative Breast Tumors	36077608	Not reported	No	Fresh	No PRJA reported
Sohail et al (2023)	Integrating current analyses of the breast cancer microbiome	37699008	Reused PRJNA335375; SRP076038; PRJNA314877	Not applicable	Fresh	No original data; Reused previously reported datasets
Thompson et al (2017)	A comprehensive analysis of breast cancer microbiota and host gene expression	29190829	Not reported	No	Fresh	No PRJA reported
Tzeng et al (2021)	Human breast microbiome correlates with prognostic features and immunological signatures in breast cancer	33863341	PRJEB43655	No	Fresh	Insufficient metadata
Urbaniak et al (2014)	Microbiota of human breast tissue	24610844	Not reported	No	Fresh	Alternate technique; Not 16S rRNA sequencing
Walker et al (2019)	Insights into the Microbiome of Breast Implants and Periprosthetic Tissue in Breast Implant-Associated Anaplastic Large Cell Lymphoma	31316085	PRJNA512850	Not applicable		Insufficient metadata; Metadata unavailable due to human ethics
Wang et al (2017)	Breast tissue, oral and urinary microbiomes in breast cancer	29152146	Not reported	No	Fresh	No PRJA reported
Wang et al (2022)	Identifying distinctive tissue and fecal microbial signatures and the tumor-promoting effects of deoxycholic acid on breast cancer	36583106	Reused PRJNA624822; SRP076038; PRJNA335375; PRJNA637875	Not applicable	FFPE; Fresh	No original data; Reused previously reported datasets

## Sheet: Table S2
Table S2: Mean relative abundance of all breast tissue samples (Non rarefied dataset). (A) Pooled V3V4 (N = 823), (B) V1V3 (N = 75), (C) V3V5 (N = 28), (D) V4V6 (N = 68), (E) V4 (N = 94), (F) Pooled V6 (N = 163)
Table S2A - Pooled V3V4 (5 studies - PRJNA637875, PRJNA667140, PRJNA723425, PRJNA867176,PRJNA926328)	Phyla	Prevalence	Mean Relative abundance	Std. Deviation		Genus	Prevalence	Mean Relative abundance	Std. Deviation		Table S2B - V1V3 (PRJEB37724)	Phyla	Prevalence	Mean Relative abundance	Std. Deviation		Genus	Prevalence	Mean Relative abundance	Std. Deviation		Table S2C - V3V5 ( PRJNA335375)	Phyla	Prevalence	Mean Relative abundance	Std. Deviation		Genus	Prevalence	Mean Relative abundance	Std. Deviation		Table S2D (V4V6 - PRJNA759366 )	Phyla	Prevalence	Mean Relative abundance	Std. Deviation		Genus	Prevalence	Mean Relative abundance	Std. Deviation		Table S2E - V4 ( PRJNA842933)	Phyla	Prevalence	Mean Relative abundance	Std. Deviation
	p__Proteobacteria	83.1731	42.1721	33.1063		g__Burkholderia-Caballeronia-Paraburkholderia	50	11.1392	20.5585			p__Firmicutes	88	47.3105	34.9565		g__Pseudomonas	65.3333	26.1239	29.5381			p__Firmicutes	100	47.2173	17.6359		g__Bacteroides	96.4286	27.9352	19.9431			p__Proteobacteria	89.7059	39.9836	32.1394		g__Staphylococcus	82.3529	15.9895	22.2595			p__Proteobacteria	100	46.3365	15.6209
	p__Firmicutes	79.3269	25.8035	28.2645		g__Staphylococcus	42.7885	8.97508	20.2939			p__Proteobacteria	78.6667	41.8437	35.388		g__Brochothrix	64	30.3734	34.4715			p__Bacteroidota	100	42.741	16.894		g__Staphylococcus	100	18.7789	13.5563			p__Firmicutes	94.1176	24.8718	26.9756		g__Rubrobacter	52.9412	15.6073	23.6618			p__Firmicutes	100	27.6934	14.3217
	p__Actinobacteriota	73.9183	25.387	29.6702		g__Corynebacterium	41.4663	9.90278	21.0864			p__Campilobacterota	12	3.36842	16.0356		g__Psychrobacter	58.6667	8.20943	18.2612			p__Proteobacteria	100	4.5494	3.48659		g__Streptococcus	96.4286	9.3977	13.9177			p__Actinobacteriota	66.1765	23.8827	28.2874		g__Acinetobacter	45.5882	12.7249	19.7727			p__Actinobacteriota	100	9.84146	7.63364
	p__Bacteroidota	34.976	3.8308	12.736		g__Cutibacterium	39.0625	3.63883	10.668			p__Actinobacteriota	41.3333	2.96076	10.1643		g__Acinetobacter	41.3333	2.41926	5.79762			p__Actinobacteriota	96.4286	4.48105	6.69106		g__Prevotella	71.4286	4.39168	6.18729			p__Bacteroidota	54.4118	3.96513	7.36815		g__Pseudomonas	44.1176	7.99039	16.3861			p__Bacteroidota	100	5.95646	4.47978
	p__Cyanobacteria	9.375	0.747156	5.1701		g__Lactobacillus	33.6538	5.06439	12.9211			p__Bacteroidota	62.6667	2.72359	11.7406		g__Flavobacterium	38.6667	0.452905	0.994711			p__Fusobacteriota	50	0.810007	1.41931		g__Veillonella	71.4286	4.26709	7.47182			p__Cyanobacteria	22.0588	2.18912	6.7825		g__Cutibacterium	33.8235	5.43632	13.122			p__Acidobacteriota	100	2.19654	2.22792
	p__Chloroflexi	11.2981	0.739096	6.77461		g__Pseudomonas	30.1683	3.28196	11.8859			p__Spirochaetota	4	1.33811	11.5465		g__Carnobacterium	34.6667	2.39079	4.55265			p__Spirochaetota	10.7143	0.133991	0.454194		g__Lactobacillus	82.1429	3.5338	5.54735			p__Deinococcota	4.41176	1.29233	8.20523		g__Stenotrophomonas	5.88235	2.21572	12.9317			p__Chloroflexi	100	1.37333	1.27435
	p__Acidobacteriota	8.05288	0.27857	4.79716		g__Acetobacter	28.3654	7.19736	16.7508			p__Verrucomicrobiota	6.66667	0.157357	1.05482		g__Enterococcus	29.3333	9.5414	20.8778			p__Deferribacterota	50	0.0672462	0.0898839		g__Atopobium	50	2.95006	6.68976			p__Planctomycetota	11.7647	0.994191	5.78728		g__Sphingomonas	32.3529	2.20189	5.36154			p__Verrucomicrobiota	98.9362	1.11728	1.14932
	p__Bdellovibrionota	10.3365	0.276711	3.53089		g__Ralstonia	25.4808	6.83017	18.4973			p__Planctomycetota	6.66667	0.155854	1.12075		g__Vagococcus	28	0.508153	1.21257								g__Dubosiella	53.5714	2.94637	3.18857			p__Fusobacteriota	8.82353	0.988197	4.41994		g__Streptococcus	29.4118	2.17448	5.45419			p__Desulfobacterota	100	0.679817	2.03613
	p__Deinococcota	8.89423	0.269008	2.28987		g__Streptococcus	25.4808	2.39609	8.609			p__Deinococcota	6.66667	0.0632062	0.434645		g__Lactococcus	26.6667	0.698326	1.6492								g__Porphyromonas	35.7143	2.37738	5.23762			p__Desulfobacterota	11.7647	0.628985	2.061		g__Methylobacterium-Methylorubrum	32.3529	2.17155	4.87354			p__Planctomycetota	96.8085	0.637409	0.936608
	p__Spirochaetota	3.00481	0.13466	3.47336		g__Sphingomonas	22.3558	1.84394	6.65913			p__Synergistota	1.33333	0.0328852	0.284795		g__Myroides	25.3333	0.223012	0.673488								g__Parabacteroides	78.5714	2.20665	1.8831			p__Acidobacteriota	4.41176	0.517159	2.95732		g__Xanthomonas	16.1765	1.70718	5.80938			p__Campilobacterota	93.617	0.453453	2.28666
	p__Patescibacteria	10.6971	0.130517	1.40198		g__Acinetobacter	22.2356	1.61296	7.37576			p__Cyanobacteria	2.66667	0.0220775	0.144361		g__Cutibacterium	22.6667	2.19412	9.50349								g__Escherichia-Shigella	60.7143	1.77787	1.98826			p__Nitrospirota	1.47059	0.261272	2.1545		g__Sphingobium	11.7647	1.6946	10.7164			p__Myxococcota	97.8723	0.441698	0.38641
	p__Fusobacteriota	6.97115	0.123483	0.911494		g__Bacillus	21.0337	1.65753	7.31965			p__Myxococcota	2.66667	0.0117923	0.0733749		g__Lactobacillus	21.3333	2.74945	12.1561								g__Muribaculum	64.2857	1.58655	1.51483			p__Bdellovibrionota	4.41176	0.113226	0.649497		g__Enhydrobacter	27.9412	1.562	4.35474			p__Fusobacteriota	94.6809	0.41476	0.832186
	p__Planctomycetota	7.57212	0.0503305	0.762023		g__Paracoccus	20.6731	0.857293	3.60499			p__WPS-2	1.33333	0.0062217	0.0538815		g__Arthrobacter	20	0.230795	0.708318								g__Prevotellaceae_UCG-001	46.4286	1.2688	1.69425			p__Chloroflexi	2.94118	0.112832	0.917285		g__Brevundimonas	29.4118	1.4506	3.76928			p__Gemmatimonadota	98.9362	0.410872	0.437153
	p__Myxococcota	7.45192	0.0336965	0.377934		g__Methylobacterium-Methylorubrum	18.0288	1.44931	6.97465			p__Fusobacteriota	5.33333	0.0055244	0.0325344		g__Streptococcus	20	0.129431	0.397906								g__Faecalibacterium	60.7143	1.15355	1.66869			p__Campilobacterota	1.47059	0.0693758	0.572087		g__Aliterella	16.1765	1.41887	4.95349			p__Bdellovibrionota	90.4255	0.339299	0.45624
	p__Campilobacterota	1.92308	0.00709105	0.0849605		g__Brevundimonas	17.3077	0.559132	2.64204								g__Shewanella	20	0.116054	0.328622								g__Clostridia_UCG-014	75	0.992349	0.833082			p__Gemmatimonadota	1.47059	0.0681377	0.561878		g__Sphingobacterium	25	1.41813	5.10325			p__Deinococcota	90.4255	0.3006	0.655275
	p__WPS-2	5.76923	0.00653901	0.0366589		g__Enterococcus	13.3413	0.941066	5.25899								g__Staphylococcus	18.6667	0.286973	1.41422								g__Alistipes	53.5714	0.65303	0.910881			p__Dependentiae	1.47059	0.0618611	0.51012		g__Dolosigranulum	4.41176	1.19701	9.69118			p__Nitrospirota	92.5532	0.281845	0.582672
	p__Desulfobacterota	2.52404	0.00537111	0.0698493		g__Rhodococcus	13.101	1.67657	6.53289								g__Micrococcus	16	0.282062	0.825265								g__[Eubacterium]_coprostanoligenes_group	71.4286	0.61356	0.695575								g__Cloacibacterium	20.5882	1.1314	4.30074			p__Cyanobacteria	93.617	0.21663	0.371968
	p__Methylomirabilota	2.28365	0.00268235	0.0249339		g__Prevotella	13.101	1.06604	6.55922								g__Photobacterium	14.6667	0.13446	0.35421								g__Alloprevotella	28.5714	0.563776	1.27386								g__Fusobacterium	8.82353	0.988197	4.41994			p__Methylomirabilota	91.4894	0.182917	0.287308
	p__Dadabacteria	2.16346	0.00169585	0.0161485		g__Enhydrobacter	12.7404	0.601283	4.34866								g__Sphingomonas	13.3333	1.02795	5.65771								g__Gemella	32.1429	0.546543	0.975994								g__Novosphingobium	14.7059	0.969167	3.91561			p__Spirochaetota	89.3617	0.148598	0.313924
						g__Chryseobacterium	12.6202	0.165029	1.25097								g__Chryseobacterium	12	1.36737	11.5442								g__Parasutterella	67.8571	0.543242	0.649047								g__Deinococcus	2.94118	0.946435	7.73656			p__Latescibacterota	80.8511	0.145471	0.517088
						g__Micrococcus	12.5	1.4779	6.37941								g__Burkholderia-Caballeronia-Paraburkholderia	10.6667	1.19853	6.47095								g__Haemophilus	21.4286	0.501325	1.28814								g__Collinsella	7.35294	0.928834	6.41333			p__WPS-2	75.5319	0.128368	0.348793
						g__Bifidobacterium	11.7788	0.394962	3.90029								g__Methylobacterium-Methylorubrum	9.33333	0.164206	1.23028								g__Monoglobus	57.1429	0.496137	0.534578								g__Pedobacter	14.7059	0.844825	2.83574			p__NB1-j	74.4681	0.11423	0.498435
						g__Actinomyces	10.5769	0.508861	4.48179								g__Cloacibacterium	8	0.124577	0.73551								g__Fusobacterium	46.4286	0.485408	0.838183								g__Chroococcidiopsis_SAG_2023	4.41176	0.74394	4.85387			p__RCP2-54	63.8298	0.108967	0.225592
						g__Allorhizobium-Neorhizobium-Pararhizobium-Rhizobium	9.97596	0.155344	1.63808								g__Moraxella	8	0.0650663	0.2911								g__Cutibacterium	92.8571	0.478662	0.558004								g__Anaerococcus	11.7647	0.721377	4.16941			p__Patescibacteria	72.3404	0.0963031	0.225105
						g__Rubrobacter	9.61538	2.56457	11.1004								g__Allorhizobium-Neorhizobium-Pararhizobium-Rhizobium	8	0.0457422	0.175549								g__ASF356	53.5714	0.464808	0.633741								g__Pir4_lineage	2.94118	0.676504	5.56431			p__Coprothermobacterota	39.3617	0.0526557	0.403912
						g__Amaricoccus	9.61538	0.0946093	1.1484								g__Campylobacter	6.66667	3.21228	16.0211								g__Actinomyces	50	0.430463	0.831882								g__Peptoniphilus	5.88235	0.538032	3.48001			p__MBNT15	54.2553	0.0432873	0.0876333
						g__Bacteroides	9.13462	0.514533	6.13605								g__Stenotrophomonas	6.66667	0.413824	2.58945								g__Flavobacterium	39.2857	0.418872	1.95004								g__Roseomonas	7.35294	0.503773	2.28794			p__Elusimicrobiota	53.1915	0.0416114	0.165336
						g__Pelomonas	9.01442	0.247271	1.56845								g__Corynebacterium	6.66667	0.216648	1.28962								g__Coprobacter	42.8571	0.41052	0.565764								g__Allorhizobium-Neorhizobium-Pararhizobium-Rhizobium	17.6471	0.491915	1.26297			p__Fibrobacterota	34.0426	0.0411451	0.142865
						g__Cloacibacterium	9.01442	0.210568	1.23313								g__Brevundimonas	6.66667	0.162018	0.850419								g__Anaerotruncus	60.7143	0.387009	0.444924								g__Anaerostignum	5.88235	0.473259	2.86465			p__Zixibacteria	47.8723	0.032017	0.107863
						g__JG30-KF-CM45	8.77404	0.176455	3.48653								g__Arcobacter	6.66667	0.151617	1.21355								g__A2	53.5714	0.378229	0.47689								g__Neisseria	5.88235	0.467567	2.47267			p__GAL15	43.617	0.0297841	0.0674145
						g__Stenotrophomonas	8.65385	0.0694892	0.59851								g__Deinococcus	6.66667	0.0632062	0.434645								g__Capnocytophaga	21.4286	0.346125	0.829202								g__Desulfovermiculus	8.82353	0.467294	1.70482			p__SAR324_clade(Marine_group_B)	42.5532	0.0278097	0.0868856
						g__Flavobacterium	8.41346	0.042922	0.2428								g__Parvimonas	5.33333	0.335862	2.18053								g__Methylobacterium-Methylorubrum	64.2857	0.328405	0.314356								g__Corynebacterium	14.7059	0.464757	1.88622			p__Deferribacterota	41.4894	0.0243416	0.0681817
						g__Veillonella	8.17308	0.214885	1.9969								g__Blastopirellula	5.33333	0.149485	1.12025								g__Leptotrichia	21.4286	0.324599	0.792724								g__UCG-008	2.94118	0.448955	3.40154			p__Sva0485	47.8723	0.0235683	0.0554403
						g__Saccharimonadales	7.57212	0.0165612	0.194364								g__Peptoniphilus	5.33333	0.0593985	0.398802								g__Pseudomonas	75	0.308468	0.305828								g__Lactococcus	7.35294	0.434097	2.09727			p__Abditibacteriota	39.3617	0.0228477	0.0748375
						g__Sphingobacterium	7.21154	0.0488642	0.347342								g__Bacillus	5.33333	0.0575469	0.347084								g__Subdoligranulum	42.8571	0.287435	0.504105								g__Acidiphilium	2.94118	0.424149	2.63713			p__Nitrospinota	27.6596	0.0186008	0.0652437
						g__Nakamurella	6.97115	0.031212	0.187658								g__Salmonella	5.33333	0.0377529	0.211232								g__Lachnospiraceae_NK4A136_group	60.7143	0.215744	0.260589								g__Atopostipes	13.2353	0.401582	1.67554			p__Marinimicrobia_(SAR406_clade)	35.1064	0.0150902	0.045426
						g__Xanthobacter	6.85096	0.486657	2.90096								g__Alishewanella	5.33333	0.0107108	0.0664397								g__Brevundimonas	25	0.21373	0.804902								g__Rhodococcus	1.47059	0.390275	3.21829			p__Armatimonadota	17.0213	0.01107	0.0480795
						g__Aeromicrobium	6.49038	0.0512541	0.582375								g__Dysgonomonas	5.33333	0.00991889	0.058195								g__Elizabethkingia	64.2857	0.19849	0.206669								g__Finegoldia	7.35294	0.373316	2.69639
						g__Nocardioides	6.37019	0.0781926	0.528746								g__Fusobacterium	5.33333	0.0055244	0.0325344								g__Ruminococcus	39.2857	0.198145	0.298505								g__Hydrogenophilus	4.41176	0.371085	2.60589
						g__Subgroup_2	6.37019	0.00632082	0.0308045								g__Treponema	4	1.33811	11.5465								g__UCG-002	25	0.197717	0.631366								g__Truepera	1.47059	0.345899	2.85236
						g__Escherichia-Shigella	6.25	0.549418	5.78606								g__Bacteroides	4	0.377825	2.29667								g__Phascolarctobacterium	46.4286	0.185019	0.269079								g__Blastocatella	2.94118	0.342607	2.60678
						g__Massilia	6.25	0.204307	2.35322								g__Porphyromonas	4	0.142742	0.816743								g__Blautia	28.5714	0.183487	0.378169								g__Craurococcus-Caldovatus	1.47059	0.338762	2.7935
						g__Bdellovibrio	6.25	0.0143168	0.163077								g__Rubritalea	4	0.133739	1.0493								g__Rothia	14.2857	0.174951	0.845895								g__Oscillibacter	5.88235	0.305204	1.69693
						g__BD7-11	6.25	0.0111282	0.0607388								g__Peptostreptococcus	4	0.04789	0.330133								g__Peptostreptococcus	10.7143	0.172214	0.885462								g__Lactobacillus	7.35294	0.296962	1.82453
						g__Lawsonella	6.12981	0.513846	3.93431								g__Comamonas	4	0.0305546	0.174066								g__Neisseria	17.8571	0.153643	0.434304								g__Cupriavidus	7.35294	0.296921	1.31759
						g__Sphingobium	6.12981	0.240959	1.48853								g__Anaerococcus	4	0.0285098	0.178297								g__Odoribacter	17.8571	0.14106	0.404816								g__Psychrobacter	7.35294	0.284525	1.41446
						g__0319-6G20	6.12981	0.236012	3.50964								g__Akkermansia	4	0.0236179	0.133181								g__Treponema	10.7143	0.133991	0.454194								g__Nitrospira	1.47059	0.261272	2.1545
						g__Pediococcus	6.12981	0.188783	0.914915								g__Prevotella	4	0.0130572	0.0740437								g__Corynebacterium	21.4286	0.129514	0.605967								g__Schlesneria	2.94118	0.22936	1.67009
						g__Pedobacter	6.12981	0.0157375	0.0952455								g__Paracoccus	4	0.0116507	0.0631718								g__Stenotrophomonas	21.4286	0.12909	0.559775								g__Escherichia-Shigella	4.41176	0.208701	1.48471
						g__Caulobacter	6.00962	0.0288816	0.493717								g__Curvibacter	4	0.0065456	0.0402024								g__NK4A214_group	39.2857	0.128852	0.210854								g__Ruminococcus	2.94118	0.187814	1.50985
						g__Anaerococcus	5.88942	0.181712	1.36966								g__Yersinia	4	0.00580352	0.0304277								g__[Eubacterium]_siraeum_group	42.8571	0.123822	0.255738								g__Brachybacterium	1.47059	0.185867	1.5327
						g__env.OPS_17	5.88942	0.0121108	0.0659623								g__Porphyrobacter	2.66667	0.294034	2.51599								g__Peptoniphilus	32.1429	0.12115	0.222375								g__Butyricicoccus	2.94118	0.181696	1.06761
						g__WPS-2	5.76923	0.00653901	0.0366589								g__Serratia	2.66667	0.0402431	0.317195								g__Ileibacterium	46.4286	0.116629	0.211685								g__Subgroup_7	1.47059	0.174552	1.43939
						g__Reyranella	5.52885	0.0533888	1.35955								g__Roseomonas	2.66667	0.0358516	0.25391								g__Rikenellaceae_RC9_gut_group	14.2857	0.112098	0.29378								g__Haliscomenobacter	5.88235	0.174221	0.846076
						g__Rothia	5.40865	0.814449	6.06766								g__Ezakiella	2.66667	0.0349466	0.265065								g__UBA1819	25	0.108319	0.264008								g__Gemella	5.88235	0.16688	0.902139
						g__Alloprevotella	5.40865	0.139673	3.46827								g__Calothrix_PCC-6303	2.66667	0.0220775	0.144361								g__Collinsella	35.7143	0.106315	0.306569								g__Desulfovibrio	2.94118	0.161692	1.22256
						g__Lactococcus	5.28846	0.204395	3.57321								g__Nocardioides	2.66667	0.0159919	0.119826								g__Enhydrobacter	17.8571	0.102349	0.416571								g__[Eubacterium]_coprostanoligenes_group	1.47059	0.147111	1.21311
						g__Microbacterium	5.28846	0.0821308	0.711699								g__Novosphingobium	2.66667	0.012994	0.0879145								g__Stomatobaculum	7.14286	0.0871798	0.448027								g__Halomonas	2.94118	0.145198	1.02791
						g__Sediminibacterium	5.28846	0.0138184	0.0745279								g__Pajaroellobacter	2.66667	0.0117923	0.0733749								g__[Eubacterium]_hallii_group	14.2857	0.0836294	0.249125								g__Lautropia	4.41176	0.140713	0.89325
						g__Clostridium_sensu_stricto_1	5.16827	0.266437	3.46228								g__Rhodococcus	2.66667	0.00876994	0.0534195								g__Ruminococcaceae_Incertae_Sedis	25	0.0794718	0.200099								g__Subdoligranulum	1.47059	0.134591	1.10987
						g__Fusobacterium	5.16827	0.0667361	0.713593								g__Microbacterium	2.66667	0.00773956	0.0473945								g__Anaerococcus	21.4286	0.0785037	0.211985								g__Pleomorphomonas	1.47059	0.123791	1.0208
						g__Candidatus_Obscuribacter	5.04808	0.576568	3.79749								g__Christensenellaceae_R-7_group	2.66667	0.00706843	0.057837								g__Comamonas	3.57143	0.0766965	0.40584								g__Vulcaniibacterium	4.41176	0.123218	0.627496
						g__Novosphingobium	4.80769	0.0653703	0.418799								g__Pseudoxanthomonas	2.66667	0.00667919	0.040778								g__Anaerostipes	14.2857	0.074906	0.201699								g__Prevotella	10.2941	0.11829	0.46184
						g__Clostridia_UCG-014	4.80769	0.0270617	0.283698								g__W5053	2.66667	0.00581833	0.0380395								g__UCG-010	10.7143	0.0738792	0.342754								g__Actinomyces	2.94118	0.116991	0.696294
						g__Kocuria	4.6875	0.648047	6.62927								g__Clostridium_sensu_stricto_5	2.66667	0.00505687	0.0331868								g__Tepidimonas	39.2857	0.073668	0.141914								g__0319-6G20	4.41176	0.113226	0.649497
						g__Brachybacterium	4.6875	0.255203	3.71252								g__Alcaligenes	1.33333	1.17967	10.2162								g__Christensenellaceae_R-7_group	28.5714	0.0733021	0.176671								g__JG30-KF-CM45	2.94118	0.112832	0.917285
						g__Alistipes	4.6875	0.0152351	0.211311								g__Candidatus_Megaira	1.33333	0.0409184	0.354363								g__Pseudopropionibacterium	7.14286	0.0701817	0.279223								g__Micrococcus	1.47059	0.110373	0.910158
						g__Finegoldia	4.56731	0.360689	3.15016								g__Jonquetella	1.33333	0.0328852	0.284795								g__Mucispirillum	50	0.0672462	0.0898839								g__Massilia	4.41176	0.109094	0.664043
						g__Chiayiivirga	4.44712	0.00938755	0.0545038								g__Finegoldia	1.33333	0.0275525	0.238612								g__Actinotignum	21.4286	0.0670126	0.156618								g__Clostridia_UCG-014	1.47059	0.107618	0.887443
						g__Mycobacterium	4.32692	0.220815	2.91484								g__Veillonella	1.33333	0.0131637	0.114001								g__Bergeyella	10.7143	0.0621761	0.192153								g__Lawsonella	2.94118	0.103043	0.816821
						g__Neisseria	4.20673	0.179344	1.45								g__Bosea	1.33333	0.0104482	0.0904845								g__Aggregatibacter	7.14286	0.0619644	0.325533								g__Clostridium_sensu_stricto_1	2.94118	0.100646	0.674886
						g__TM7a	4.20673	0.0704831	1.10213								g__Qipengyuania	1.33333	0.0104089	0.0901435								g__Oscillibacter	14.2857	0.0599682	0.213856								g__Anaeromusa-Anaeroarcus	5.88235	0.100583	0.514383
						g__Deinococcus	4.20673	0.0263543	0.271493								g__Phreatobacter	1.33333	0.00737026	0.0638283								g__Delftia	32.1429	0.0566936	0.137152								g__Rothia	4.41176	0.097555	0.531839
						g__Rikenellaceae_RC9_gut_group	4.08654	0.287693	4.69691								g__Planctomicrobium	1.33333	0.00636875	0.055155								g__Roseburia	7.14286	0.0558519	0.217219								g__Candidatus_Alysiosphaera	1.47059	0.095758	0.789641
						g__Paenibacillus	4.08654	0.0726252	0.723747								g__WPS-2	1.33333	0.0062217	0.0538815								g__Lachnospira	7.14286	0.0472665	0.236993								g__Ralstonia	2.94118	0.0956176	0.615006
						g__Blfdi19	4.08654	0.00664068	0.0407858								g__Odoribacter	1.33333	0.00615064	0.0532661								g__Faecalibaculum	39.2857	0.0445525	0.0683557								g__Alloprevotella	2.94118	0.0928809	0.662781
						g__Haemophilus	3.96635	0.261113	2.39796								g__Persicobacter	1.33333	0.00603727	0.0522843								g__Barnesiella	14.2857	0.0428035	0.150345								g__Luteimonas	4.41176	0.0911623	0.427915
						g__Sericytochromatia	3.96635	0.00251946	0.0162428								g__Chryseomicrobium	1.33333	0.00557853	0.0483114								g__Enterorhabdus	25	0.0402304	0.099731								g__Tepidimonas	2.94118	0.0911468	0.541512
						g__Roseomonas	3.84615	0.196865	2.26265								g__Hafnia-Obesumbacterium	1.33333	0.00481712	0.0417175								g__Agathobacter	7.14286	0.0375327	0.17054								g__Amaricoccus	4.41176	0.0906147	0.516426
						g__Faecalibacterium	3.84615	0.126414	2.7405								g__Actinomyces	1.33333	0.00464072	0.0401898								g__Novosphingobium	10.7143	0.0371348	0.131472								g__Mycobacterium	1.47059	0.0905303	0.746532
						g__Bryobacter	3.72596	0.261891	4.7912								g__Citrobacter	1.33333	0.00459143	0.0397629								g__Butyricicoccus	14.2857	0.0370366	0.100356								g__Paracoccus	7.35294	0.0880064	0.40173
						g__Gordonia	3.72596	0.104375	0.784002								g__Wolinella	1.33333	0.00452667	0.0392021								g__Abiotrophia	7.14286	0.0361482	0.150029								g__Caulobacter	1.47059	0.0879712	0.725429
						g__Megasphaera	3.72596	0.0118626	0.140646								g__Ralstonia	1.33333	0.00435839	0.0377448								g__[Eubacterium]_ventriosum_group	17.8571	0.0360621	0.08773								g__Nonomuraea	5.88235	0.0878245	0.433084
						g__Ruminococcus	3.60577	0.248943	4.90014								g__Subdoligranulum	1.33333	0.00423968	0.0367167								g__Sphingomonas	21.4286	0.0351223	0.0782794								g__Pseudoxanthomonas	2.94118	0.0759896	0.502407
						g__Bosea	3.60577	0.0591136	0.562196								g__Rhodovastum	1.33333	0.00403425	0.0349376								g__Fusicatenibacter	7.14286	0.0345866	0.137328								g__Erysipelotrichaceae_UCG-003	1.47059	0.0745988	0.615158
						g__Luteimonas	3.60577	0.0497931	0.782663								g__Haemophilus	1.33333	0.00376624	0.0326166								g__Allorhizobium-Neorhizobium-Pararhizobium-Rhizobium	25	0.0339965	0.0733441								g__Bradyrhizobium	1.47059	0.0734471	0.60566
						g__Christensenellaceae_R-7_group	3.60577	0.040801	0.64776																			g__[Ruminococcus]_torques_group	3.57143	0.0337517	0.178597								g__Geobacillus	5.88235	0.0727677	0.373966
						g__Leptotrichia	3.60577	0.0299112	0.296545																			g__Paracoccus	3.57143	0.0325197	0.172078								g__Mucilaginibacter	1.47059	0.0720568	0.594196
						g__Atopostipes	3.48558	0.256723	3.54816																			g__Actinobacillus	7.14286	0.0310878	0.11441								g__Asticcacaulis	2.94118	0.0709437	0.538103
						g__KD4-96	3.48558	0.163194	3.57626																			g__Parvimonas	10.7143	0.030951	0.109648								g__Campylobacter	1.47059	0.0693758	0.572087
						g__Bradyrhizobium	3.48558	0.0353545	0.833775																			g__[Ruminococcus]_gauvreauii_group	3.57143	0.0279695	0.148001								g__Longimicrobium	1.47059	0.0681377	0.561878
						g__Brevibacterium	3.48558	0.0321949	0.232103																			g__Anaerofilum	10.7143	0.0267753	0.0868773								g__Carnobacterium	1.47059	0.0667176	0.550168
						g__A4b	3.48558	0.00773417	0.0909876																			g__Peptococcus	25	0.0266333	0.0577677								g__Gemmata	4.41176	0.066656	0.449427
						g__Hydrotalea	3.48558	0.00376962	0.023519																			g__Sphingobacterium	3.57143	0.0257908	0.136472								g__Porphyromonas	1.47059	0.066353	0.547161
						g__Devosia	3.36538	0.0758816	1.2602																			g__Dialister	21.4286	0.0227152	0.0591265								g__UBA12409	1.47059	0.0618611	0.51012
						g__TRA3-20	3.36538	0.0476255	0.725004																			g__Family_XIII_AD3011_group	3.57143	0.0209169	0.110682								g__Kingella	1.47059	0.0600628	0.495291
						g__[Eubacterium]_coprostanoligenes_group	3.36538	0.0059863	0.0524225																			g__Propionibacterium	3.57143	0.0207789	0.109951								g__Bosea	4.41176	0.0584603	0.343182
						g__Romboutsia	3.24519	0.0109515	0.164788																			g__Brochothrix	3.57143	0.0205802	0.1089								g__Phreatobacter	4.41176	0.0563922	0.27916
						g__UCG-005	3.24519	0.00411496	0.0320004																			g__[Eubacterium]_ruminantium_group	3.57143	0.019087	0.100999								g__Erysipelatoclostridium	1.47059	0.0563404	0.464595
						g__Mesorhizobium	3.125	0.150081	3.53524																			g__Serratia	7.14286	0.0176629	0.0784849								g__Moraxella	2.94118	0.0560266	0.324411
						g__Peptoniphilus	3.125	0.134764	1.42629																			g__Acinetobacter	3.57143	0.0166816	0.0882705								g__Gordonia	1.47059	0.044647	0.368169
						g__Dietzia	3.125	0.0618615	0.968716																			g__Megasphaera	21.4286	0.0149984	0.0354895								g__Rubellimicrobium	1.47059	0.0418102	0.344776
						g__Collinsella	3.125	0.0608497	1.27764																			g__Microbacterium	7.14286	0.0128825	0.0591242								g__Zoogloea	1.47059	0.0417146	0.343987
						g__Haliangium	3.125	0.0168398	0.321211																			g__Intestinibacter	3.57143	0.0123498	0.0653492								g__Bacillus	4.41176	0.0413922	0.288453
						g__Gaiella	3.125	0.0161731	0.284095																			g__Lachnoanaerobaculum	3.57143	0.0121457	0.0642689								g__Nocardioides	2.94118	0.0349416	0.216685
						g__NK4A214_group	3.125	0.014229	0.286705																			g__Luteimonas	3.57143	0.0107962	0.0571279								g__Aeromonas	2.94118	0.0303726	0.221871
						g__Dyella	3.125	0.00897139	0.167584																			g__Lachnospiraceae_FCS020_group	3.57143	0.00751896	0.0397866								g__Rufibacter	1.47059	0.0302834	0.249724
						g__SBR1031	3.125	0.00630043	0.0554324																			g__Devosia	3.57143	0.00725367	0.0383828								g__Brevibacterium	5.88235	0.0297045	0.135605
						g__Gemella	3.00481	0.399873	4.34305																			g__Tyzzerella	3.57143	0.00639198	0.0338232								g__Gaiella	1.47059	0.0293306	0.241866
						g__Prevotellaceae_Ga6A1_group	3.00481	0.124834	3.4669																														g__Aerococcus	5.88235	0.026552	0.137694
						g__Exiguobacterium	3.00481	0.108111	1.39785																														g__Pleurocapsa_PCC-7319	2.94118	0.0263046	0.168139
						g__UCG-002	3.00481	0.0881788	2.42684																														g__Undibacterium	1.47059	0.0250215	0.206333
						g__Oceanobacillus	3.00481	0.0355045	0.32782																														g__Nocardia	1.47059	0.0239107	0.197173
						g__Lysobacter	3.00481	0.0145685	0.220594																														g__Actinotignum	1.47059	0.0235223	0.19397
						g__Fluviicola	3.00481	0.00373036	0.0655548																														g__Cellulomonas	1.47059	0.0233338	0.192416
						g__Psychrobacter	2.88462	0.364922	5.01987																														g__Propionimicrobium	1.47059	0.0205494	0.169455
						g__Pseudoxanthomonas	2.88462	0.0724217	1.09496																														g__Acholeplasma	1.47059	0.0179599	0.148102
						g__Streptomyces	2.88462	0.0213082	0.381518																														g__Microbacterium	4.41176	0.0173504	0.0997482
						g__F082	2.88462	0.0211538	0.162953																														g__Flavobacterium	1.47059	0.0166798	0.137545
						g__Anoxybacillus	2.76442	0.514261	3.95872																														g__SH-PL14	1.47059	0.0148007	0.12205
						g__S085	2.76442	0.234873	4.17012																														g__Polymorphobacter	1.47059	0.0139943	0.1154
						g__Thermus	2.76442	0.222065	2.26121																														g__Lysobacter	1.47059	0.0125574	0.103551
						g__Rubellimicrobium	2.76442	0.170876	1.85132																														g__OPB41	1.47059	0.011982	0.0988063
						g__Paenisporosarcina	2.76442	0.0529754	0.464011																														g__Exiguobacterium	2.94118	0.010559	0.0801468
						g__Arenimonas	2.76442	0.0282873	0.71998																														g__Alcaligenes	1.47059	0.00921036	0.0759506
						g__Iamia	2.76442	0.0246667	0.511637																														g__Desemzia	1.47059	0.0082752	0.068239
						g__Prevotellaceae_UCG-001	2.76442	0.00854706	0.0637852																														g__Negativicoccus	1.47059	0.00802384	0.0661662
						g__Olsenella	2.76442	0.00458019	0.0374469																														g__OM190	1.47059	0.00687051	0.0566557
						g__Hyphomicrobium	2.76442	0.00269502	0.0226758																														g__Lysinibacillus	1.47059	0.00650726	0.0536602
						g__Monoglobus	2.76442	0.00236697	0.018314																														g__Pseudonocardia	2.94118	0.00375903	0.0282778
						g__UCG-010	2.76442	0.00230532	0.0182992																														g__Erysipelothrix	1.47059	0.00139975	0.0115426
						g__Thermicanus	2.64423	0.253979	2.53042
						g__Gitt-GS-136	2.64423	0.140588	1.95816
						g__Blautia	2.64423	0.112199	1.82674
						g__Lachnospiraceae_NK3A20_group	2.64423	0.00933873	0.0711922
						g__Prevotellaceae_UCG-003	2.64423	0.00840715	0.0753968
						g__Edaphobaculum	2.64423	0.00810164	0.191873
						g__Bacteroidales_UCG-001	2.64423	0.00749021	0.0662624
						g__RF39	2.64423	0.00408748	0.0332635
						g__Porphyromonas	2.52404	0.135857	1.47662
						g__Sphaerochaeta	2.52404	0.123641	3.46686
						g__Dialister	2.52404	0.0873671	1.64237
						g__Succiniclasticum	2.52404	0.00729601	0.0662077
						g__Desulfovibrio	2.52404	0.00537111	0.0698493
						g__Succinivibrio	2.52404	0.00506553	0.0405029
						g__Pseudobutyrivibrio	2.52404	0.0044036	0.0345721
						g__[Ruminococcus]_gauvreauii_group	2.52404	0.00402743	0.0290696
						g__Leuconostoc	2.40385	0.270535	3.23745
						g__Comamonas	2.40385	0.115764	1.57034
						g__Blastococcus	2.40385	0.0963829	1.74998
						g__Gluconacetobacter	2.40385	0.0959041	1.22337
						g__Clostridia_vadinBB60_group	2.40385	0.0347321	0.950434
						g__Acidipropionibacterium	2.40385	0.0201085	0.157962
						g__Treponema	2.40385	0.0110191	0.216503
						g__Pajaroellobacter	2.40385	0.010216	0.195055
						g__Candidatus_Saccharimonas	2.40385	0.00443817	0.0364384
						g__[Eubacterium]_hallii_group	2.40385	0.00356996	0.0439844
						g__Colidextribacter	2.40385	0.00346558	0.0267113
						g__Acetitomaculum	2.40385	0.00246783	0.0196795
						g__[Eubacterium]_ruminantium_group	2.40385	0.00245613	0.0184293
						g__Prevotellaceae_UCG-004	2.40385	0.00233008	0.0202749
						g__MB-A2-108	2.28365	0.202531	3.93321
						g__Meiothermus	2.28365	0.00921512	0.176871
						g__Erysipelotrichaceae_UCG-002	2.28365	0.0065213	0.0586204
						g__Lachnospiraceae_XPB1014_group	2.28365	0.00376229	0.0296055
						g__Rokubacteriales	2.28365	0.00268235	0.0249339
						g__Succinivibrionaceae_UCG-001	2.28365	0.00238882	0.0226044
						g__Aquabacterium	2.16346	0.239329	2.74425
						g__Moheibacter	2.16346	0.138828	1.3196
						g__Tepidiphilus	2.16346	0.0904191	0.86673
						g__Thermobifida	2.16346	0.0506272	1.36042
						g__RB41	2.16346	0.0103585	0.254031
						g__Soonwooa	2.16346	0.00222866	0.0197566
						g__Terrimonas	2.16346	0.0020318	0.0257045
						g__Dadabacteriales	2.16346	0.00169585	0.0161485
						g__Tepidimonas	2.04327	0.343251	3.5117
						g__Proteiniphilum	2.04327	0.184716	1.87071
						g__Aureimonas	2.04327	0.0467077	0.623798
						g__Georgenia	2.04327	0.0426899	0.584394
						g__U29-B03	2.04327	0.00204424	0.0187304
						g__[Ruminococcus]_torques_group	1.92308	0.156741	3.5513
						g__Hymenobacter	1.92308	0.120151	1.05893
						g__Aliihoeflea	1.92308	0.0437459	0.430229
						g__Peredibacter	1.92308	0.0263815	0.376627
						g__Campylobacter	1.92308	0.00709105	0.0849605
						g__[Eubacterium]_nodatum_group	1.92308	0.00699131	0.178458
						g__Sphingopyxis	1.92308	0.00320392	0.0703926
						g__UCG-001	1.92308	0.00177815	0.0159482
						g__p-2534-18B5_gut_group	1.92308	0.00175465	0.0167216
						g__Butyrivibrio	1.92308	0.00162342	0.0131357
						g__Subdoligranulum	1.80288	0.0300219	0.515705
						g__Microvirga	1.80288	0.0246587	0.590685
						g__Turicibacter	1.80288	0.0185497	0.439147
						g__Geobacillus	1.68269	0.196988	2.29147
						g__Shuttleworthia	1.68269	0.138832	2.60601
						g__Phyllobacterium	1.68269	0.086893	1.04301
						g__Pseudonocardia	1.68269	0.0577489	0.929924
						g__SM1A02	1.68269	0.0220812	0.604338
						g__Hydrogenophaga	1.68269	0.0148656	0.313014
						g__Ornithinicoccus	1.68269	0.00663675	0.0814448
						g__Paenarthrobacter	1.68269	0.0025745	0.0229121
						g__Pseudoclavibacter	1.5625	0.0801172	1.42658
						g__Capnocytophaga	1.5625	0.0605518	1.15762
						g__Skermanella	1.5625	0.0383667	0.605973
						g__Saccharopolyspora	1.5625	0.0278593	0.471004
						g__Alcaligenes	1.44231	0.116688	1.40189
						g__Candidatus_Alysiosphaera	1.44231	0.0795808	1.73737
						g__Abiotrophia	1.44231	0.056348	0.608704
						g__Thermoactinomyces	1.44231	0.0519578	0.687856
						g__Megamonas	1.44231	0.0507833	0.89163
						g__Pleomorphomonas	1.44231	0.0365144	0.567203
						g__Pedomicrobium	1.32212	0.0653783	1.56818
						g__Carnobacterium	1.32212	0.0573717	1.01987
						g__Shewanella	1.32212	0.054963	0.763446
						g__Propionibacterium	1.32212	0.0503809	0.801223
						g__Phreatobacter	1.32212	0.0416539	0.762745
						g__Schlegelella	1.32212	0.0232243	0.276775
						g__Achromobacter	1.32212	0.0224484	0.496253
						g__Truepera	1.32212	0.0113729	0.213879
						g__Atopobium	1.32212	0.00938342	0.128054
						g__Ferruginibacter	1.32212	0.00213199	0.0396417
						g__Tissierella	1.20192	0.41128	5.47169
						g__Nesterenkonia	1.20192	0.151381	2.05487
						g__Gardnerella	1.20192	0.14493	3.16942
						g__Moraxella	1.20192	0.0726041	1.38531
						g__Lautropia	1.20192	0.0586204	0.81886
						g__Jeotgalicoccus	1.20192	0.0164012	0.272919
						g__Quadrisphaera	1.08173	0.169772	2.41418
						g__Hydrogenophilus	1.08173	0.11809	1.74187
						g__Duganella	1.08173	0.116612	1.42382
						g__Modestobacter	1.08173	0.0880083	1.10483
						g__Oribacterium	1.08173	0.0620244	1.48236
						g__Lysinibacillus	1.08173	0.056144	0.770741
						g__Micropruina	1.08173	0.00160913	0.0246979
						g__Peptostreptococcus	0.961538	0.214006	4.235
						g__Chthonobacter	0.961538	0.0746756	1.00186
						g__Thermomonas	0.961538	0.058507	1.46846
						g__Aerococcus	0.961538	0.0484186	1.04909
						g__TM7x	0.961538	0.0390346	0.84846
						g__Lachnoclostridium	0.961538	0.0304148	0.542768
						g__Phenylobacterium	0.961538	0.0198263	0.295378
						g__Parvimonas	0.961538	0.0167103	0.345755
						g__37-13	0.961538	0.0156919	0.439037
						g__Dermabacter	0.841346	0.276674	3.87795
						g__Sporosarcina	0.841346	0.0836483	1.76092
						g__Delftia	0.841346	0.0686032	1.67312
						g__Myroides	0.841346	0.0606984	1.66069
						g__Kytococcus	0.841346	0.0555341	0.976435
						g__DSSD61	0.841346	0.0157094	0.443767
						g__Agathobacter	0.841346	0.00527876	0.0928398
						g__Candidatus_Berkiella	0.841346	0.00168619	0.0402778
						g__Mucilaginibacter	0.721154	0.121659	2.74722
						g__Alishewanella	0.721154	0.11349	1.98724
						g__Flavisolibacter	0.721154	0.110537	2.90729
						g__Friedmanniella	0.721154	0.0343137	0.493952
						g__Terribacillus	0.721154	0.0278227	0.370836
						g__Fonticella	0.721154	0.0215831	0.272103
						g__Halotalea	0.721154	0.0147151	0.285051
						g__Cardiobacterium	0.721154	0.0135584	0.229548
						g__Thermopolyspora	0.721154	0.00870741	0.130989
						g__Brevibacillus	0.721154	0.00756561	0.19399
						g__Aliterella	0.600962	0.168069	3.5364
						g__Curvibacter	0.600962	0.137446	2.49829
						g__Segetibacter	0.600962	0.0800046	1.98255
						g__Aggregatibacter	0.600962	0.0600342	1.22901
						g__Williamsia	0.600962	0.0491291	0.797285
						g__Bergeyella	0.600962	0.0466698	1.12096
						g__Halomonas	0.600962	0.0268449	0.583597
						g__Roseburia	0.600962	0.0160153	0.331758
						g__Taibaiella	0.600962	0.00886902	0.169841
						g__0319-7L14	0.480769	0.116712	3.36427
						g__Fenollaria	0.480769	0.0501761	1.15785
						g__Noviherbaspirillum	0.480769	0.0438341	0.84135
						g__Macrococcus	0.480769	0.0329343	0.5923
						g__Ezakiella	0.480769	0.0147785	0.250216
						g__Brochothrix	0.480769	0.0124482	0.206309
						g__Thermomonospora	0.480769	0.00919125	0.139685
						g__Facklamia	0.480769	0.00567893	0.12036
						g__Stomatobaculum	0.360577	0.074065	2.04008
						g__Faecalibaculum	0.360577	0.0709547	1.50507
						g__Sneathia	0.360577	0.0268357	0.484743
						g__S5-A14a	0.360577	0.0110439	0.231417
						g__Holdemanella	0.360577	0.0053811	0.108928
						g__DNF00809	0.240385	0.197874	4.07232
						g__Clostridium_sensu_stricto_8	0.240385	0.138082	3.44753
						g__Pectobacterium	0.240385	0.0931757	2.34711
						g__Proteus	0.240385	0.0612912	1.71315
						g__Belnapia	0.240385	0.0606326	1.24578
						g__Solobacterium	0.240385	0.0433117	1.24642
						g__Methylocella	0.240385	0.0298818	0.637785
						g__[Eubacterium]_siraeum_group	0.240385	0.0237619	0.684284
						g__WD2101_soil_group	0.240385	0.0171212	0.461901
						g__Flectobacillus	0.240385	0.0157923	0.443653
						g__Caenimonas	0.240385	0.015163	0.436561
						g__Vulcaniibacterium	0.240385	0.00669305	0.191982
						g__Actinobacillus	0.240385	0.00311822	0.0844574
						g__Arthrobacter	0.120192	0.109953	3.17154
						g__Aurantimicrobium	0.120192	0.105433	3.04115
						g__Granulicatella	0.120192	0.100798	2.90747
						g__Parascardovia	0.120192	0.0351334	1.0134
						g__Keratinibaculum	0.120192	0.0154284	0.445022
						g__AKIW781	0.120192	0.00995058	0.287019
						g__Rodentibacter	0.120192	0.000681649	0.0196618







































































































































































































































































































[truncated: 13 more columns]

## Sheet: Table S3
Table S3: Mean relative abundance of all breast tissue samples (Rarefied dataset). (A) Pooled-V3V4 (N = 526), (B) V1V3 (N = 68), (C) V3V5 (N = 28), (D) V4V6 (N = ), (E) V4 (N = 94), (F) Pooled-V6 (N = 161)
Table S3A - Pooled V3V4 (5 studies - PRJNA637875, PRJNA667140, PRJNA723425, PRJNA867176,PRJNA926328)	Phyla	Prevalence	Mean	Std. Deviation		Genus	Prevalence	Mean	Std. Deviation		Table S3B - V1V3 (PRJEB37724)	Phyla	Prevalence	Mean	Std. Deviation		Genus	Prevalence	Mean	Std. Deviation		Table S3C - V3V5 (PRJNA335375)	Phyla	Prevalence	Mean	Std. Deviation		Genus	Prevalence	Mean	Std. Deviation		Table S3D (V4V6 - PRJNA759366)	Phyla	Prevalence	Mean	Std. Deviation		Genus	Prevalence	Mean	Std. Deviation		Table S3E - V4 (PRJNA842933)	Phyla	Prevalence	Mean	Std. Deviation
	p__Proteobacteria	87.8327	39.6812	30.2625		g__Corynebacterium	54.943	11.4068	21.6004			p__Firmicutes	94.1176	50.2809	33.4265		g__Brochothrix	70.5882	33.4515	34.6045			p__Firmicutes	100	47.4821	17.4616		g__Bacteroides	96.4286	27.375	19.7732			p__Proteobacteria	95	42.7217	32.1524		g__Rubrobacter	60	17.6633	24.3729			p__Proteobacteria	100	46.3734	15.6894
	p__Actinobacteriota	89.1635	29.5156	29.2308		g__Staphylococcus	51.1407	8.25837	18.4196			p__Proteobacteria	82.3529	41.9368	33.7086		g__Pseudomonas	67.6471	26.7971	28.8557			p__Bacteroidota	100	42.4571	16.6807		g__Staphylococcus	100	18.55	13.2525			p__Actinobacteriota	73.3333	26.775	28.7692		g__Acinetobacter	50	14.145	20.6826			p__Firmicutes	100	27.4989	14.3936
	p__Firmicutes	89.1635	25.5272	25.4411		g__Ralstonia	34.0304	8.21996	19.8398			p__Actinobacteriota	44.1176	3.23823	10.3586		g__Enterococcus	32.3529	10.5412	21.7954			p__Proteobacteria	100	4.6	3.70475		g__Streptococcus	96.4286	9.50357	14.0873			p__Firmicutes	93.3333	21.3117	25.5356		g__Staphylococcus	83.3333	14.0567	21.485			p__Actinobacteriota	98.9362	9.8734	7.60651
	p__Bacteroidota	45.2471	3.48251	8.6664		g__Burkholderia-Caballeronia-Paraburkholderia	55.5133	7.73536	14.2879			p__Campilobacterota	11.7647	2.79265	15.1149		g__Psychrobacter	61.7647	6.77941	13.6574			p__Actinobacteriota	96.4286	4.53929	6.79315		g__Veillonella	71.4286	4.46786	7.96906			p__Bacteroidota	50	3.20167	6.77779		g__Pseudomonas	50	8.94833	16.9404			p__Bacteroidota	98.9362	6.00532	4.55514
	p__Cyanobacteria	7.98479	0.452091	4.36759		g__Acetobacter	31.3688	7.10875	16.1583			p__Bacteroidota	63.2353	1.24706	2.10206		g__Acinetobacter	39.7059	2.78824	6.44662			p__Fusobacteriota	42.8571	0.735714	1.31127		g__Prevotella	71.4286	4.43571	6.1175			p__Cyanobacteria	18.3333	1.50333	6.14403		g__Cutibacterium	38.3333	6.095	13.7462			p__Acidobacteriota	97.8723	2.22128	2.11847
	p__Chloroflexi	13.308	0.380608	3.062		g__Lactobacillus	42.3954	6.08669	12.896			p__Verrucomicrobiota	7.35294	0.191176	1.1901		g__Carnobacterium	38.2353	2.65441	4.8657			p__Spirochaetota	10.7143	0.110714	0.399388		g__Lactobacillus	75	3.61429	5.42386			p__Deinococcota	5	1.44833	8.76373		g__Sphingomonas	33.3333	2.49333	5.57342			p__Chloroflexi	94.6809	1.33936	1.30863
	p__Deinococcota	11.7871	0.265589	1.76201		g__Cutibacterium	48.6692	3.823	10.0193			p__Planctomycetota	7.35294	0.173529	1.25277		g__Campylobacter	5.88235	2.60735	15.085			p__Deferribacterota	35.7143	0.075	0.132288		g__Dubosiella	53.5714	2.98929	3.32547			p__Fusobacteriota	8.33333	0.781667	4.06959		g__Stenotrophomonas	6.66667	2.47667	13.5967			p__Verrucomicrobiota	92.5532	1.09255	1.1846
	p__Bdellovibrionota	9.69582	0.170152	1.45371		g__Rubrobacter	12.7376	3.00285	11.1153			p__Deinococcota	5.88235	0.0617647	0.398516		g__Cutibacterium	25	2.39706	9.7802								g__Atopobium	46.4286	2.98214	6.85106			p__Desulfobacterota	13.3333	0.72	2.18359		g__Methylobacterium-Methylorubrum	33.3333	2.07667	4.75831			p__Desulfobacterota	90.4255	0.692553	1.92556
	p__Fusobacteriota	9.88593	0.161787	1.00644		g__Rhodococcus	19.7719	2.4403	7.3376			p__Synergistota	1.47059	0.0382353	0.315296		g__Lactobacillus	22.0588	1.52794	4.34614								g__Porphyromonas	32.1429	2.44286	5.53289			p__Acidobacteriota	5	0.656667	3.50038		g__Streptococcus	31.6667	1.965	4.20636			p__Planctomycetota	76.5957	0.660638	0.942796
	p__Patescibacteria	12.1673	0.141065	1.32063		g__Pseudomonas	38.9734	2.25932	7.30776			p__Cyanobacteria	2.94118	0.0161765	0.0971386		g__Alcaligenes	1.47059	1.30147	10.7322								g__Parabacteroides	78.5714	2.25357	2.08939			p__Nitrospirota	1.66667	0.293333	2.27215		g__Sphingobium	13.3333	1.845	11.097			p__Campilobacterota	62.766	0.490426	2.49154
	p__Planctomycetota	7.60456	0.0813688	0.962237		g__Streptococcus	30.9886	2.00133	6.09773			p__WPS-2	1.47059	0.00882353	0.0727607		g__Burkholderia-Caballeronia-Paraburkholderia	8.82353	1.24265	6.33362								g__Escherichia-Shigella	60.7143	1.76786	1.87321			p__Planctomycetota	8.33333	0.143333	0.567888		g__Enhydrobacter	30	1.65833	4.47192			p__Myxococcota	84.0426	0.457447	0.443226
	p__Myxococcota	7.22433	0.0591255	0.579575		g__Sphingomonas	30.2281	1.90494	4.94647			p__Myxococcota	2.94118	0.00735294	0.0498241		g__Sphingomonas	14.7059	1.13235	5.95847								g__Muribaculum	64.2857	1.63929	1.63216			p__Chloroflexi	3.33333	0.118333	0.878074		g__Xanthomonas	15	1.455	4.94003			p__Gemmatimonadota	84.0426	0.432979	0.526173
	p__Acidobacteriota	8.74525	0.0311787	0.320502		g__Bacillus	29.8479	1.76369	5.35602			p__Spirochaetota	1.47059	0.00441176	0.0363803		g__Lactococcus	26.4706	0.751471	1.72735								g__Prevotellaceae_UCG-001	42.8571	1.23214	1.78804			p__Bdellovibrionota	5	0.118333	0.622595		g__Sphingobacterium	25	1.29333	4.97304			p__Fusobacteriota	61.7021	0.385106	0.828129
	p__Spirochaetota	5.89354	0.0121673	0.0592353		g__Micrococcus	16.5399	1.66293	6.074			p__Fusobacteriota	2.94118	0.00294118	0.0170214		g__Vagococcus	27.9412	0.544118	1.22808								g__Faecalibacterium	60.7143	1.09286	1.75919			p__Gemmatimonadota	1.66667	0.0833333	0.645497		g__Cloacibacterium	18.3333	1.125	4.4433			p__Bdellovibrionota	68.0851	0.360638	0.552651
	p__WPS-2	2.47148	0.011597	0.115629		g__Methylobacterium-Methylorubrum	24.3346	1.49392	6.52381								g__Flavobacterium	39.7059	0.501471	1.13025								g__Clostridia_UCG-014	71.4286	0.964286	0.92184			p__Dependentiae	1.66667	0.0666667	0.516398		g__Novosphingobium	16.6667	1.09833	4.10376			p__Deinococcota	63.8298	0.301064	0.739005
	p__Desulfobacterota	3.42205	0.0114068	0.0822489		g__Acinetobacter	29.4677	1.4019	5.25603								g__Stenotrophomonas	7.35294	0.414706	2.56813								g__[Eubacterium]_coprostanoligenes_group	64.2857	0.657143	0.766632			p__Campilobacterota	1.66667	0.0566667	0.438938		g__Deinococcus	3.33333	1.08667	8.35189			p__Nitrospirota	64.8936	0.28617	0.683382
	p__Campilobacterota	2.09125	0.00760456	0.0849603		g__Paracoccus	30.9886	1.14202	3.82264								g__Porphyrobacter	1.47059	0.310294	2.55875								g__Alistipes	42.8571	0.639286	0.952711								g__Brevundimonas	26.6667	1.06833	3.10628			p__Cyanobacteria	54.2553	0.211702	0.413445
	p__Methylomirabilota	1.71103	0.00437262	0.04094		g__Prevotella	17.4905	1.01293	4.27276								g__Micrococcus	16.1765	0.304412	0.890151								g__Parasutterella	67.8571	0.632143	0.736887								g__Collinsella	5	0.861667	6.59589			p__Methylomirabilota	51.0638	0.168085	0.335438
	p__Dadabacteria	1.90114	0.00342205	0.0266848		g__Rothia	7.98479	0.94962	5.50787								g__Staphylococcus	17.6471	0.297059	1.46867								g__Gemella	28.5714	0.6	1.02053								g__Anaerococcus	13.3333	0.848333	4.83762			p__Latescibacterota	36.1702	0.158511	0.666625
						g__Enterococcus	17.3004	0.938783	4.45428								g__Corynebacterium	7.35294	0.266176	1.51654								g__Alloprevotella	28.5714	0.582143	1.37223								g__Fusobacterium	8.33333	0.781667	4.06959			p__WPS-2	52.1277	0.146809	0.330103
						g__Brevundimonas	25.0951	0.73403	3.01672								g__Myroides	26.4706	0.239706	0.673184								g__Monoglobus	57.1429	0.539286	0.551993								g__Aliterella	13.3333	0.738333	3.49412			p__Spirochaetota	44.6809	0.137234	0.300173
						g__Xanthobacter	10.6464	0.722814	3.55813								g__Arthrobacter	20.5882	0.219118	0.574913								g__Cutibacterium	85.7143	0.528571	0.602991								g__Chroococcidiopsis_SAG_2023	3.33333	0.733333	5.15754			p__RCP2-54	34.0426	0.112766	0.236568
						g__Kocuria	6.27376	0.712167	6.89343								g__Brevundimonas	7.35294	0.189706	0.908195								g__Fusobacterium	39.2857	0.485714	0.893066								g__Peptoniphilus	5	0.621667	3.65593			p__NB1-j	26.5957	0.108511	0.554097
						g__Actinomyces	15.019	0.591065	3.51871								g__Methylobacterium-Methylorubrum	10.2941	0.186765	1.34607								g__Flavobacterium	25	0.478571	2.22284								g__Roseomonas	8.33333	0.57	2.4302			p__Patescibacteria	32.9787	0.0957447	0.246225
						g__Lawsonella	7.79468	0.573004	4.36534								g__Arcobacter	7.35294	0.180882	1.37007								g__ASF356	53.5714	0.464286	0.62433								g__Neisseria	6.66667	0.563333	2.82129			p__MBNT15	22.3404	0.0489362	0.133396
						g__Tepidimonas	2.85171	0.488213	4.30798								g__Blastopirellula	5.88235	0.169118	1.25285								g__Haemophilus	21.4286	0.464286	1.10327								g__Allorhizobium-Neorhizobium-Pararhizobium-Rhizobium	20	0.535	1.27024			p__Elusimicrobiota	13.8298	0.0446809	0.193783
						g__Enhydrobacter	16.1597	0.482129	2.62412								g__Porphyromonas	4.41176	0.164706	0.872937								g__Anaerotruncus	60.7143	0.435714	0.496069								g__Desulfovermiculus	10	0.533333	1.80458			p__Fibrobacterota	14.8936	0.0425532	0.175051
						g__Anoxybacillus	3.04183	0.475095	3.77312								g__Rubritalea	4.41176	0.158824	1.18059								g__Coprobacter	39.2857	0.428571	0.613344								g__Corynebacterium	16.6667	0.496667	2.01721			p__Coprothermobacterota	6.38298	0.037234	0.290341
						g__Finegoldia	6.27376	0.457605	3.68391								g__Shewanella	22.0588	0.152941	0.417695								g__Capnocytophaga	17.8571	0.385714	0.957897								g__Lactococcus	8.33333	0.455	2.05801			p__SAR324_clade(Marine_group_B)	15.9574	0.0340425	0.104267
						g__Tissierella	1.52091	0.418251	5.20149								g__Photobacterium	16.1765	0.15	0.365897								g__A2	53.5714	0.378571	0.46695								g__Rhodococcus	1.66667	0.44	3.40823			p__Zixibacteria	11.7021	0.0319149	0.12718
						g__Brachybacterium	7.22433	0.403232	4.74396								g__Cloacibacterium	7.35294	0.145588	0.795779								g__Actinomyces	46.4286	0.378571	0.684407								g__Blastocatella	3.33333	0.431667	3.06801			p__Abditibacteriota	14.8936	0.0276596	0.0860161
						g__Leuconostoc	3.23194	0.381369	3.95545								g__Bacteroides	2.94118	0.132353	0.820346								g__Methylobacterium-Methylorubrum	64.2857	0.335714	0.347706								g__Finegoldia	8.33333	0.43	2.79972			p__GAL15	14.8936	0.0265957	0.0778412
						g__Dermabacter	1.14068	0.353422	4.47617								g__Streptococcus	17.6471	0.122059	0.347634								g__Pseudomonas	71.4286	0.278571	0.344649								g__Craurococcus-Caldovatus	1.66667	0.395	3.05966			p__Nitrospinota	8.51064	0.0244681	0.109433
						g__Mycobacterium	5.51331	0.337833	3.59029								g__Parvimonas	4.41176	0.104412	0.704237								g__Subdoligranulum	39.2857	0.271429	0.483703								g__Hydrogenophilus	5	0.386667	2.48463			p__Deferribacterota	13.8298	0.0244681	0.0757559
						g__Escherichia-Shigella	6.08365	0.337643	3.34176								g__Peptostreptococcus	4.41176	0.0735294	0.486418								g__Leptotrichia	21.4286	0.25	0.666389								g__Atopostipes	11.6667	0.365	1.73516			p__Sva0485	15.9574	0.0223404	0.0589409
						g__Aquabacterium	2.85171	0.335551	3.28864								g__Moraxella	8.82353	0.0720588	0.323159								g__Peptostreptococcus	7.14286	0.221429	1.15225								g__Truepera	1.66667	0.361667	2.80146			p__Armatimonadota	8.51064	0.012766	0.0445625
						g__Bifidobacterium	15.5894	0.324335	1.79724								g__Bacillus	5.88235	0.0647059	0.36682								g__Lachnospiraceae_NK4A136_group	60.7143	0.214286	0.308778								g__Lactobacillus	6.66667	0.343333	1.95824			p__Marinimicrobia_(SAR406_clade)	7.44681	0.0117021	0.0504952
						g__Sphingobium	8.1749	0.315779	1.64307								g__Deinococcus	5.88235	0.0617647	0.398516								g__Elizabethkingia	53.5714	0.207143	0.291774								g__Psychrobacter	8.33333	0.313333	1.40851
						g__DNF00809	0.380228	0.313688	5.12585								g__Allorhizobium-Neorhizobium-Pararhizobium-Rhizobium	8.82353	0.0588235	0.20092								g__Brevundimonas	17.8571	0.207143	0.786897								g__Cupriavidus	8.33333	0.308333	1.34471
						g__Pediococcus	9.5057	0.302852	1.16856								g__Salmonella	4.41176	0.0514706	0.265697								g__Ruminococcus	35.7143	0.185714	0.278507								g__Pedobacter	10	0.296667	1.44597
						g__Massilia	8.55513	0.285361	2.81899								g__Serratia	2.94118	0.0485294	0.334348								g__Phascolarctobacterium	39.2857	0.178571	0.325869								g__Nitrospira	1.66667	0.293333	2.27215
						g__Veillonella	11.4068	0.28289	2.42959								g__Peptoniphilus	5.88235	0.0441176	0.239017								g__Rothia	10.7143	0.178571	0.887091								g__Oscillibacter	5	0.255	1.58707
						g__Candidatus_Obscuribacter	4.37262	0.269011	1.83285								g__Roseomonas	2.94118	0.0426471	0.25411								g__UCG-002	17.8571	0.178571	0.446681								g__Subgroup_7	1.66667	0.225	1.74284
						g__Pelomonas	12.3574	0.262167	1.23222								g__Candidatus_Megaira	1.47059	0.0426471	0.351677								g__Blautia	25	0.157143	0.34257								g__Ruminococcus	3.33333	0.22	1.67805
						g__Allorhizobium-Neorhizobium-Pararhizobium-Rhizobium	14.2586	0.253042	2.18053								g__Chryseobacterium	7.35294	0.0397059	0.20159								g__UBA1819	25	0.142857	0.364568								g__Brachybacterium	1.66667	0.215	1.66538
						g__Cloacibacterium	11.597	0.25038	1.3027								g__Jonquetella	1.47059	0.0382353	0.315296								g__Corynebacterium	14.2857	0.142857	0.626234								g__Escherichia-Shigella	5	0.213333	1.43308
						g__Haemophilus	5.32319	0.243156	1.6809								g__Ezakiella	2.94118	0.0338235	0.255454								g__Stenotrophomonas	10.7143	0.142857	0.680103								g__Subdoligranulum	1.66667	0.191667	1.48464
						g__Roseomonas	5.89354	0.241065	2.38102								g__Comamonas	4.41176	0.0338235	0.199709								g__[Eubacterium]_siraeum_group	35.7143	0.139286	0.302262								g__Halomonas	3.33333	0.191667	1.23896
						g__Gardnerella	1.52091	0.23403	4.04097								g__Akkermansia	4.41176	0.0323529	0.180746								g__Neisseria	14.2857	0.139286	0.405827								g__Desulfovibrio	3.33333	0.186667	1.30922
						g__Clostridium_sensu_stricto_1	4.75285	0.230798	3.72523								g__Nocardioides	1.47059	0.0264706	0.218282								g__NK4A214_group	28.5714	0.132143	0.274946								g__Anaerostignum	5	0.183333	1.04105
						g__Bacteroides	10.2662	0.223004	1.72517								g__Anaerococcus	4.41176	0.025	0.171364								g__Odoribacter	17.8571	0.128571	0.418867								g__[Eubacterium]_coprostanoligenes_group	1.66667	0.175	1.35554
						g__Clostridium_sensu_stricto_8	0.380228	0.217681	4.32107								g__Alishewanella	2.94118	0.0191176	0.110976								g__Ileibacterium	39.2857	0.121429	0.279361								g__Gemella	6.66667	0.173333	0.821092
						g__Peptoniphilus	4.56274	0.208175	1.74155								g__Finegoldia	1.47059	0.0176471	0.145521								g__Rikenellaceae_RC9_gut_group	14.2857	0.121429	0.322441								g__Lautropia	5	0.163333	0.964271
						g__Geobacillus	1.90114	0.203422	2.57037								g__Novosphingobium	2.94118	0.0176471	0.123314								g__Collinsella	25	0.117857	0.434659								g__Prevotella	11.6667	0.153333	0.612432
						g__Mucilaginibacter	0.95057	0.191065	3.43469								g__Qipengyuania	1.47059	0.0161765	0.133395								g__Treponema	10.7143	0.110714	0.399388								g__Vulcaniibacterium	5	0.148333	0.708422
						g__Atopostipes	4.94297	0.190875	1.6386								g__Calothrix_PCC-6303	2.94118	0.0161765	0.0971386								g__[Eubacterium]_hallii_group	10.7143	0.0964286	0.341546								g__Clostridia_UCG-014	1.66667	0.145	1.12317
						g__Thermus	3.80228	0.187643	1.69614								g__Phreatobacter	1.47059	0.0147059	0.121268								g__Peptoniphilus	25	0.0928571	0.21418								g__Lawsonella	3.33333	0.141667	1.03372
						g__Moheibacter	2.6616	0.184981	1.54957								g__Prevotella	4.41176	0.0147059	0.0738387								g__Pseudopropionibacterium	7.14286	0.0892857	0.349962								g__Pleomorphomonas	1.66667	0.138333	1.07153
						g__0319-7L14	0.190114	0.184791	4.23812								g__Microbacterium	2.94118	0.0132353	0.0770819								g__Delftia	14.2857	0.0892857	0.255806								g__Clostridium_sensu_stricto_1	3.33333	0.136667	0.903659
						g__Anaerococcus	7.60456	0.184411	1.17351								g__Paracoccus	2.94118	0.0132353	0.0770819								g__Christensenellaceae_R-7_group	25	0.0857143	0.179947								g__Actinomyces	3.33333	0.131667	0.740703
						g__Peptostreptococcus	1.14068	0.1827	3.96519								g__Bosea	1.47059	0.0132353	0.109141								g__Enhydrobacter	7.14286	0.0857143	0.342879								g__Anaeromusa-Anaeroarcus	6.66667	0.123333	0.601514
						g__Aliterella	0.570342	0.177376	3.97687								g__Yersinia	2.94118	0.0102941	0.0601979								g__Stomatobaculum	3.57143	0.0821429	0.434659								g__Micrococcus	1.66667	0.123333	0.955336
						g__Arthrobacter	0.190114	0.174525	4.00267								g__Rhodococcus	2.94118	0.00882353	0.0539079								g__Ruminococcaceae_Incertae_Sedis	25	0.0821429	0.163421								g__Rothia	5	0.121667	0.651489
						g__Gordonia	5.32319	0.172624	1.05137								g__Veillonella	1.47059	0.00882353	0.0727607								g__UCG-010	7.14286	0.0785714	0.345722								g__Haliscomenobacter	3.33333	0.118333	0.69587
						g__Flavisolibacter	0.760456	0.172624	3.59346								g__Hafnia-Obesumbacterium	1.47059	0.00882353	0.0727607								g__Tepidimonas	32.1429	0.0785714	0.149956								g__JG30-KF-CM45	3.33333	0.118333	0.878074
						g__Quadrisphaera	1.52091	0.170152	1.96611								g__WPS-2	1.47059	0.00882353	0.0727607								g__Mucispirillum	35.7143	0.075	0.132288								g__0319-6G20	5	0.118333	0.622595
						g__Aurantimicrobium	0.190114	0.1673	3.83698								g__Christensenellaceae_R-7_group	2.94118	0.00882353	0.061657								g__Aggregatibacter	3.57143	0.075	0.396863								g__Caulobacter	1.66667	0.115	0.890786
						g__Gitt-GS-136	2.09125	0.16673	2.36625								g__Clostridium_sensu_stricto_5	2.94118	0.00735294	0.0498241								g__Roseburia	7.14286	0.0714286	0.267854								g__Massilia	5	0.115	0.690081
						g__Porphyromonas	3.04183	0.165779	1.38759								g__Pajaroellobacter	2.94118	0.00735294	0.0498241								g__Comamonas	3.57143	0.0714286	0.377964								g__Candidatus_Alysiosphaera	1.66667	0.115	0.890786
						g__Neisseria	5.51331	0.164639	0.90846								g__Curvibacter	2.94118	0.00735294	0.0434215								g__Anaerostipes	10.7143	0.0678571	0.207371								g__Ralstonia	3.33333	0.115	0.686634
						g__Granulicatella	0.190114	0.159696	3.66257								g__Dysgonomonas	2.94118	0.00588235	0.0381762								g__Anaerococcus	17.8571	0.0678571	0.201942								g__Amaricoccus	5	0.106667	0.610048
						g__Gemella	3.23194	0.154943	1.27164								g__Rhodovastum	1.47059	0.00588235	0.0485071								g__Actinotignum	17.8571	0.0642857	0.154475								g__Paracoccus	8.33333	0.101667	0.446642
						g__Hymenobacter	2.85171	0.147148	0.958462								g__Pseudoxanthomonas	2.94118	0.00588235	0.0381762								g__Oscillibacter	14.2857	0.0535714	0.140059								g__Asticcacaulis	3.33333	0.0966667	0.686175
						g__Thermicanus	2.6616	0.145627	1.43694								g__Wolinella	1.47059	0.00441176	0.0363803								g__Novosphingobium	7.14286	0.05	0.185592								g__Tepidimonas	3.33333	0.0933333	0.533256
						g__Proteiniphilum	2.6616	0.145057	1.27005								g__Planctomicrobium	1.47059	0.00441176	0.0363803								g__Barnesiella	10.7143	0.0464286	0.15982								g__Geobacillus	6.66667	0.09	0.422141
						g__Pectobacterium	0.380228	0.144677	2.90675								g__Ralstonia	1.47059	0.00441176	0.0363803								g__Bergeyella	10.7143	0.0428571	0.145114								g__Carnobacterium	1.66667	0.09	0.697137
						g__Sporosarcina	1.14068	0.139924	2.36172								g__Treponema	1.47059	0.00441176	0.0363803								g__Fusicatenibacter	7.14286	0.0392857	0.144886								g__Nonomuraea	6.66667	0.0883333	0.405509
						g__Dialister	2.47148	0.137643	2.05397								g__Actinomyces	1.47059	0.00294118	0.0242536								g__Enterorhabdus	14.2857	0.0392857	0.119689								g__Butyricicoccus	1.66667	0.085	0.658407
						g__Gluconacetobacter	3.23194	0.137072	1.54957								g__Fusobacterium	2.94118	0.00294118	0.0170214								g__Agathobacter	3.57143	0.0392857	0.20788								g__Longimicrobium	1.66667	0.0833333	0.645497
						g__Curvibacter	0.760456	0.135551	2.4854								g__Haemophilus	1.47059	0.00294118	0.0242536								g__Lachnospira	3.57143	0.0392857	0.20788								g__Mycobacterium	1.66667	0.0833333	0.645497
						g__Chryseobacterium	15.5894	0.134411	0.625958								g__Odoribacter	1.47059	0.00147059	0.0121268								g__[Ruminococcus]_gauvreauii_group	3.57143	0.0392857	0.20788								g__Phreatobacter	5	0.0816667	0.405677
						g__Comamonas	3.23194	0.130608	1.56179								g__Persicobacter	1.47059	0.00147059	0.0121268								g__[Eubacterium]_ventriosum_group	14.2857	0.0357143	0.095119								g__Erysipelotrichaceae_UCG-003	1.66667	0.08	0.619677
						g__Segetibacter	0.95057	0.128897	2.50003								g__Subdoligranulum	1.47059	0.00147059	0.0121268								g__Allorhizobium-Neorhizobium-Pararhizobium-Rhizobium	21.4286	0.0357143	0.0780042								g__Erysipelatoclostridium	1.66667	0.0766667	0.593857
						g__Modestobacter	1.52091	0.125665	1.35369								g__W5053	1.47059	0.00147059	0.0121268								g__[Ruminococcus]_torques_group	3.57143	0.0357143	0.188982								g__Luteimonas	5	0.075	0.378948
						g__Chthonobacter	1.52091	0.122814	1.28301								g__Citrobacter	1.47059	0.00147059	0.0121268								g__Anaerofilum	10.7143	0.0321429	0.105597								g__Pseudoxanthomonas	3.33333	0.075	0.477147
						g__Pseudoclavibacter	2.47148	0.120722	1.73982																			g__Parvimonas	7.14286	0.0321429	0.118801								g__Bosea	5	0.0733333	0.397819
						g__Stomatobaculum	0.570342	0.118441	2.59241																			g__Actinobacillus	7.14286	0.0321429	0.118801								g__Gemmata	3.33333	0.0733333	0.455426
						g__Delftia	0.95057	0.11692	2.26602																			g__Paracoccus	3.57143	0.0321429	0.170084								g__Mucilaginibacter	1.66667	0.0716667	0.555128
						g__0319-6G20	5.32319	0.11616	1.38526																			g__Sphingomonas	14.2857	0.0285714	0.0712697								g__Bradyrhizobium	1.66667	0.0683333	0.529308
						g__Phyllobacterium	2.09125	0.115399	1.20371																			g__Peptococcus	17.8571	0.025	0.0645497								g__UBA12409	1.66667	0.0666667	0.516398
						g__Rubellimicrobium	2.85171	0.114449	1.60777																			g__Faecalibaculum	17.8571	0.025	0.0585314								g__Moraxella	3.33333	0.0666667	0.362509
						g__Nesterenkonia	1.52091	0.113498	1.17346																			g__Abiotrophia	7.14286	0.025	0.100462								g__Porphyromonas	1.66667	0.0666667	0.516398
						g__Hydrogenophilus	1.52091	0.103802	1.1165																			g__Dialister	7.14286	0.0214286	0.0832539								g__Zoogloea	1.66667	0.0583333	0.451848
						g__Oribacterium	1.3308	0.102662	1.95403																			g__Acinetobacter	3.57143	0.0214286	0.113389								g__Campylobacter	1.66667	0.0566667	0.438938
						g__Lactococcus	6.46388	0.101711	0.925685																			g__Sphingobacterium	3.57143	0.0178571	0.0944911								g__Gordonia	1.66667	0.0516667	0.400208
						g__Rikenellaceae_RC9_gut_group	4.75285	0.0984791	0.540509																			g__Brochothrix	3.57143	0.0178571	0.0944911								g__UCG-008	1.66667	0.05	0.387298
						g__Psychrobacter	2.28137	0.0979087	0.933246																			g__Butyricicoccus	14.2857	0.0178571	0.0475595								g__Kingella	1.66667	0.0483333	0.374388
						g__Proteus	0.380228	0.0975285	2.18499																			g__Family_XIII_AD3011_group	3.57143	0.0178571	0.0944911								g__Bacillus	5	0.0433333	0.30993
						g__Myroides	0.570342	0.0965779	2.09187																			g__Propionibacterium	3.57143	0.0142857	0.0755929								g__Rubellimicrobium	1.66667	0.0433333	0.335659
						g__Novosphingobium	7.22433	0.0963878	0.49501																			g__Lachnoanaerobaculum	3.57143	0.0142857	0.0755929								g__Schlesneria	1.66667	0.0416667	0.322749
						g__Belnapia	0.380228	0.0956274	1.57139																			g__Megasphaera	10.7143	0.0142857	0.0448395								g__Cellulomonas	1.66667	0.04	0.309839
						g__Alcaligenes	1.52091	0.0954373	0.901564																			g__Serratia	7.14286	0.0142857	0.0524531								g__Brevibacterium	6.66667	0.0366667	0.167703
						g__Tepidiphilus	2.85171	0.0946768	0.720668																			g__Luteimonas	3.57143	0.0142857	0.0755929								g__Aerococcus	6.66667	0.0333333	0.142218
						g__Bosea	4.18251	0.0942966	0.713947																			g__[Eubacterium]_ruminantium_group	3.57143	0.0107143	0.0566947								g__Rufibacter	1.66667	0.0333333	0.258199
						g__Duganella	1.14068	0.093346	1.33849																			g__Lachnospiraceae_FCS020_group	3.57143	0.0107143	0.0566947								g__Propionimicrobium	1.66667	0.0316667	0.245289
						g__Amaricoccus	12.3574	0.0923954	0.430569																			g__Tyzzerella	3.57143	0.00714286	0.0377964								g__Gaiella	1.66667	0.0316667	0.245289
						g__Collinsella	2.85171	0.0922053	1.54947																			g__Devosia	3.57143	0.00357143	0.0188982								g__Pleurocapsa_PCC-7319	3.33333	0.0316667	0.190887
						g__TM7a	3.42205	0.0901141	1.27746																			g__Microbacterium	3.57143	0.00357143	0.0188982								g__Actinotignum	1.66667	0.0283333	0.219469
						g__Shewanella	1.3308	0.0876426	0.989632																			g__Intestinibacter	3.57143	0.00357143	0.0188982								g__Nocardioides	3.33333	0.0283333	0.166816
						g__Fusobacterium	7.41445	0.0861217	0.747375																														g__Flavobacterium	1.66667	0.0283333	0.219469
						g__Abiotrophia	2.09125	0.0855513	0.736233																														g__Nocardia	1.66667	0.025	0.193649
						g__Kytococcus	1.14068	0.0853612	1.1477																														g__Dolosigranulum	3.33333	0.0216667	0.126346
						g__Paenisporosarcina	4.18251	0.0846008	0.598005																														g__OPB41	1.66667	0.02	0.154919
						g__Alishewanella	0.570342	0.0840304	1.6526																														g__Aeromonas	3.33333	0.02	0.142377
						g__Luteimonas	3.23194	0.0838403	1.05333																														g__Acholeplasma	1.66667	0.0183333	0.142009
						g__S085	2.85171	0.0836502	1.83129																														g__Undibacterium	1.66667	0.0183333	0.142009
						g__Aggregatibacter	0.760456	0.0834601	1.54368																														g__Negativicoccus	1.66667	0.0166667	0.129099
						g__Blastococcus	2.6616	0.0826996	1.56677																														g__Alloprevotella	1.66667	0.015	0.11619
						g__Stenotrophomonas	12.1673	0.081749	0.366515																														g__Polymorphobacter	1.66667	0.015	0.11619
						g__Microbacterium	7.41445	0.0798479	0.427053																														g__Lysobacter	1.66667	0.015	0.11619
						g__Thermobifida	2.47148	0.0792776	1.6618																														g__SH-PL14	1.66667	0.015	0.11619
						g__Fenollaria	0.380228	0.0792776	1.47201																														g__OM190	1.66667	0.0133333	0.10328
						g__TRA3-20	3.23194	0.076616	0.912706																														g__Alcaligenes	1.66667	0.0133333	0.10328
						g__Megamonas	1.3308	0.0743346	1.05088																														g__Microbacterium	3.33333	0.0116667	0.0691147
						g__Bergeyella	0.760456	0.0737643	1.39733																														g__Exiguobacterium	1.66667	0.00833333	0.0645497
						g__Aureimonas	2.85171	0.0718631	0.740403																														g__Pseudonocardia	3.33333	0.00833333	0.0530164
						g__Faecalibaculum	0.190114	0.0714829	1.63944																														g__Desemzia	1.66667	0.00666667	0.0516398
						g__Nocardioides	8.74525	0.0711027	0.345586																														g__Lysinibacillus	1.66667	0.00333333	0.0258199
						g__JG30-KF-CM45	9.69582	0.0695817	0.379457
						g__Solobacterium	0.190114	0.0693916	1.59148
						g__Exiguobacterium	3.80228	0.0663498	0.594153
						g__Aliihoeflea	3.04183	0.0653992	0.513902
						g__Lysinibacillus	1.3308	0.0642586	0.780754
						g__Flavobacterium	9.31559	0.0640684	0.28576
						g__Devosia	3.04183	0.0602662	0.797304
						g__Thermoactinomyces	1.90114	0.0557034	0.592393
						g__Macrococcus	0.760456	0.0547529	0.780285
						g__Subdoligranulum	2.28137	0.0547529	0.711729
						g__Friedmanniella	1.14068	0.0545627	0.635736
						g__Bradyrhizobium	3.04183	0.0539924	1.01599
						g__Parascardovia	0.190114	0.0539924	1.2383
						g__Aeromicrobium	7.79468	0.0538023	0.34643
						g__Propionibacterium	1.52091	0.0536122	0.947265
						g__Oceanobacillus	3.61217	0.0530418	0.435759
						g__Brevibacterium	4.56274	0.0526616	0.299368
						g__Sphingobacterium	8.55513	0.0522814	0.282142
						g__Lautropia	1.52091	0.0513308	0.500503
						g__Christensenellaceae_R-7_group	5.32319	0.0513308	0.759792
						g__Skermanella	0.760456	0.0492395	0.833438
						g__Pseudoxanthomonas	1.90114	0.0490494	0.536363
						g__Halomonas	0.760456	0.048289	0.847802
						g__Methylocella	0.380228	0.0467681	0.781512
						g__Pseudonocardia	2.09125	0.0465779	0.446166
						g__Nakamurella	9.31559	0.0461977	0.230888
						g__Lachnoclostridium	0.760456	0.0460076	0.666571
						g__Achromobacter	1.71103	0.0460076	0.788545
						g__Sneathia	0.570342	0.0458175	0.648259
						g__Deinococcus	5.70342	0.0448669	0.368991
						g__Terribacillus	1.14068	0.0444867	0.47449
						g__Faecalibacterium	3.61217	0.0441065	0.512318
						g__Arenimonas	2.85171	0.0429658	0.838399
						g__Carnobacterium	1.52091	0.0425856	0.571258
						g__Clostridia_UCG-014	5.70342	0.0423954	0.350414
						g__Williamsia	0.760456	0.0406844	0.579243
						g__Moraxella	1.52091	0.0404943	0.402723
						g__Peredibacter	1.3308	0.0391635	0.43546
						g__Blautia	2.28137	0.0391635	0.393986
						g__Noviherbaspirillum	0.380228	0.038403	0.859196
						g__Candidatus_Alysiosphaera	1.14068	0.0376426	0.8372
						g__Iamia	1.52091	0.036692	0.59471
						g__SM1A02	1.3308	0.0361217	0.784995
						g__F082	4.18251	0.0357414	0.23772
						g__Capnocytophaga	1.71103	0.0355513	0.422386
						g__Paenibacillus	5.32319	0.0353612	0.2114
						g__[Eubacterium]_siraeum_group	0.190114	0.0340304	0.780477
						g__Streptomyces	2.85171	0.0325095	0.524403
						g__Haliangium	1.90114	0.031749	0.496233
						g__Phenylobacterium	1.52091	0.0304183	0.334075
						g__Leptotrichia	3.9924	0.0298479	0.204992
						g__Acidipropionibacterium	3.61217	0.0279468	0.173585
						g__Phreatobacter	1.14068	0.0279468	0.446956
						g__Saccharimonadales	7.41445	0.0275665	0.265941
						g__Alloprevotella	6.27376	0.0275665	0.140138
						g__Parvimonas	0.760456	0.0268061	0.451478
						g__Fonticella	0.95057	0.026616	0.283742
						g__Dietzia	3.61217	0.0262357	0.178661
						g__WD2101_soil_group	0.380228	0.0258555	0.551031
						g__Turicibacter	1.3308	0.0258555	0.507409
						g__Alistipes	3.23194	0.0256654	0.307133
						g__Gaiella	2.6616	0.0250951	0.349227
						g__Roseburia	0.570342	0.0243346	0.391307
						g__Keratinibaculum	0.190114	0.0243346	0.558107
						g__Pedobacter	7.79468	0.0243346	0.115705
						g__37-13	0.760456	0.0241445	0.540693
						g__Caenimonas	0.190114	0.0237643	0.545026
						g__DSSD61	0.380228	0.0237643	0.540675
						g__Pleomorphomonas	1.90114	0.0237643	0.227336
						g__Hydrogenophaga	1.52091	0.0235741	0.394504
						g__Schlegelella	1.71103	0.0230038	0.256762
						g__Ezakiella	0.760456	0.0230038	0.339388
						g__Halotalea	1.14068	0.0224335	0.365449
						g__Flectobacillus	0.380228	0.0224335	0.50157
						g__KD4-96	3.23194	0.0222433	0.33126
						g__MB-A2-108	2.28137	0.021673	0.406595
						g__NK4A214_group	3.23194	0.0211027	0.334025
						g__Megasphaera	3.9924	0.0209125	0.190288
						g__Sediminibacterium	6.27376	0.0207224	0.106584
						g__Caulobacter	5.51331	0.0203422	0.240208
						g__Pedomicrobium	0.760456	0.019962	0.44478
						g__Aerococcus	1.14068	0.019962	0.241189
						g__Georgenia	1.71103	0.0197719	0.232643
						g__env.OPS_17	6.08365	0.0195817	0.0938926
						g__BD7-11	6.08365	0.0193916	0.100874
						g__AKIW781	0.190114	0.0188213	0.431661
						g__Brochothrix	0.760456	0.0184411	0.246697
						g__Truepera	1.14068	0.018251	0.27306
						g__Cardiobacterium	0.760456	0.0180608	0.243383
						g__Pajaroellobacter	1.71103	0.0178707	0.297712
						g__[Ruminococcus]_torques_group	2.28137	0.0176806	0.215608
						g__Shuttleworthia	0.760456	0.0174905	0.227027
						g__Lachnospiraceae_NK3A20_group	3.61217	0.0173004	0.111719
						g__S5-A14a	0.570342	0.0171103	0.277217
						g__RB41	1.90114	0.0169202	0.3152
						g__Edaphobaculum	1.90114	0.0159696	0.289189
						g__Chiayiivirga	5.32319	0.015019	0.0757358
						g__Thermomonospora	0.760456	0.015019	0.179371
						g__Taibaiella	0.570342	0.0148289	0.220753
						g__Bdellovibrio	4.75285	0.0148289	0.130087
						g__Meiothermus	2.47148	0.0148289	0.219108
						g__Atopobium	1.71103	0.0146388	0.16606
						g__Jeotgalicoccus	0.760456	0.0146388	0.245637
						g__TM7x	0.760456	0.0142586	0.209957
						g__Prevotellaceae_UCG-003	3.42205	0.0140684	0.113271
						g__Thermopolyspora	0.760456	0.0129278	0.165685
						g__Bacteroidales_UCG-001	2.6616	0.0127376	0.0986061
						g__Ruminococcus	3.61217	0.0125475	0.082314
						g__Dyella	2.47148	0.0125475	0.194286
						g__WPS-2	5.89354	0.0121673	0.0592353
						g__Succiniclasticum	3.04183	0.0117871	0.0864861
						g__Campylobacter	2.47148	0.011597	0.115629
						g__Romboutsia	2.28137	0.0112167	0.107825
						g__Subgroup_2	5.89354	0.0110266	0.0519349
						g__Brevibacillus	0.760456	0.0110266	0.219072
						g__Reyranella	4.37262	0.0110266	0.110376
						g__[Eubacterium]_nodatum_group	1.3308	0.0108365	0.218341
						g__Lysobacter	2.09125	0.0106464	0.119047
						g__Erysipelotrichaceae_UCG-002	3.23194	0.0102662	0.0687932
						g__Thermomonas	0.95057	0.010076	0.135763
						g__Prevotellaceae_UCG-001	3.23194	0.010076	0.0724614
						g__A4b	2.85171	0.010076	0.095185
						g__Vulcaniibacterium	0.190114	0.010076	0.231091
						g__Agathobacter	1.14068	0.00988593	0.137658
						g__Saccharopolyspora	1.14068	0.00969582	0.13939
						g__Facklamia	0.760456	0.00969582	0.162014
						g__Blfdi19	4.75285	0.0095057	0.0499995
						g__SBR1031	3.42205	0.0095057	0.0689026
						g__Candidatus_Saccharimonas	2.85171	0.00912548	0.066134
						g__Ornithinicoccus	2.09125	0.00893536	0.0835863
						g__[Eubacterium]_coprostanoligenes_group	3.04183	0.00893536	0.069392
						g__Microvirga	1.52091	0.00874525	0.157841
						g__Pseudobutyrivibrio	2.85171	0.00798479	0.0589829
						g__Succinivibrio	2.85171	0.00779468	0.0504842
						g__Holdemanella	0.380228	0.00779468	0.128122
						g__Desulfovibrio	2.09125	0.00760456	0.0849603
						g__Sphingopyxis	1.3308	0.00703422	0.115173
						g__Prevotellaceae_Ga6A1_group	3.23194	0.00665399	0.0437898
						g__RF39	2.6616	0.00665399	0.0479426
						g__Olsenella	2.47148	0.00665399	0.0442226
						g__Treponema	1.71103	0.00665399	0.0674249
						g__Prevotellaceae_UCG-004	2.6616	0.00665399	0.0549755
						g__Colidextribacter	2.47148	0.00627376	0.0471936
						g__Lachnospiraceae_XPB1014_group	2.47148	0.00627376	0.0463793
						g__Mesorhizobium	2.47148	0.00627376	0.0699564
						g__Paenarthrobacter	1.90114	0.00608365	0.0490001
						g__[Ruminococcus]_gauvreauii_group	3.04183	0.00589354	0.0383401
						g__UCG-005	2.85171	0.00589354	0.0447582
						g__Sericytochromatia	3.04183	0.00570342	0.0410085
						g__[Eubacterium]_hallii_group	2.47148	0.00570342	0.0605198
						g__UCG-002	2.85171	0.00570342	0.0360658
						g__Fluviicola	1.52091	0.00532319	0.0805351
						g__Sphaerochaeta	2.6616	0.00475285	0.0343128
						g__Soonwooa	2.09125	0.00456274	0.0382734
						g__Rokubacteriales	1.71103	0.00437262	0.04094
						g__Actinobacillus	0.380228	0.00418251	0.0916598
						g__Hyphomicrobium	2.85171	0.00418251	0.0279727
						g__Hydrotalea	2.47148	0.00418251	0.0279727
						g__Succinivibrionaceae_UCG-001	1.52091	0.00361217	0.0371134
						g__Dadabacteriales	1.90114	0.00342205	0.0266848
						g__Bryobacter	1.71103	0.00323194	0.0297451
						g__Ferruginibacter	1.14068	0.00323194	0.0462808
						g__UCG-010	2.09125	0.00304183	0.0228924
						g__Acetitomaculum	1.90114	0.00304183	0.0252656
						g__U29-B03	1.52091	0.00285171	0.0249083
						g__Monoglobus	1.52091	0.00285171	0.0256616
						g__[Eubacterium]_ruminantium_group	2.28137	0.0026616	0.0183237
						g__Butyrivibrio	1.71103	0.0026616	0.0220939
						g__Clostridia_vadinBB60_group	1.71103	0.00228137	0.0183751
						g__Terrimonas	1.3308	0.00228137	0.0237953
						g__UCG-001	0.95057	0.00209125	0.0217212
						g__Candidatus_Berkiella	0.190114	0.00209125	0.0479623
						g__p-2534-18B5_gut_group	1.52091	0.00190114	0.0162187
						g__Micropruina	0.760456	0.00152091	0.0230438
						g__Rodentibacter	0.190114	0.00114068	0.0261612







































































































































































































































































































[truncated: 13 more columns]

## Sheet: Table S4
Table S4: Prevalence of all breast samples by study at the genera level (Not rarefied). (A) V3V4, (B) V6. Other primer sets only contain one study
	Table S4A: V3V4													Table S4B V6
	BioProjects	PRJNA637875	PRJNA667140	PRJNA723425	PRJNA867176	PRJNA926328	PRJNA637875	PRJNA667140	PRJNA723425	PRJNA867176	PRJNA926328			BioProjects	PRJNA323995	PRJNA624822	PRJNA323995	PRJNA624822
	Number of samples	64	96	151	490	31	64	96	151	490	31			Number of samples	68	95	68	95
		Prevalence (%)					Mean abundance (%)								Prevalence (%)		Mean abundance (%)
	Genera	PRJNA637875	PRJNA667140	PRJNA723425	PRJNA867176	PRJNA926328	PRJNA637875	PRJNA667140	PRJNA723425	PRJNA867176	PRJNA926328			Genera	PRJNA323995	PRJNA624822	PRJNA323995	PRJNA624822
	Staphylococcus	67.1875	65.625	62.2517	31.0204	12.9032	9.19632	6.26268	21.9447	5.68179	5.79871			Halomonas	2.94118	100	0.00363404	75.3256
	Corynebacterium	25	90.625	54.9669	32.0408	6.45161	2.42936	14.2486	24.2324	6.03603	3.19405			Cutibacterium	100	92.6316	3.59687	5.5755
	Pseudomonas	43.75	86.4583	35.0993	17.7551	0	3.46312	3.01886	8.28669	1.97521	0			Sphingomonas	80.8824	77.8947	0.483809	1.40941
	Cutibacterium	81.25	80.2083	18.543	34.2857	0	3.50187	4.99759	3.24789	3.74121	0			Sediminibacterium	42.6471	68.4211	0.187786	0.868566
	Streptococcus	31.25	53.125	14.5695	24.0816	3.22581	1.59284	1.94415	2.83704	2.60116	0.0645161			Bradyrhizobium	98.5294	65.2632	1.21279	0.7507
	Lawsonella	3.125	9.375	9.27152	5.30612	0	0.0748295	0.273282	1.41749	0.372358	0			Corynebacterium	95.5882	55.7895	1.89699	1.88376
	Lactobacillus	9.375	70.8333	7.94702	39.3878	3.22581	0.338686	4.30673	1.52844	7.09386	2.31183			Staphylococcus	91.1765	54.7368	5.35991	1.22501
	Acinetobacter	37.5	92.7083	7.28477	10.8163	25.8065	0.913386	3.72306	0.969292	1.06586	8.30581			Pseudomonas	100	46.3158	33.1684	0.690133
	Anaerococcus	6.25	16.6667	6.62252	3.67347	3.22581	0.278028	0.354004	0.31015	0.102806	0.0709257			Methylobacterium-Methylorubrum	72.0588	46.3158	0.366367	0.47845
	Rothia	1.5625	2.08333	5.29801	6.93878	0	0.0587231	0.0439573	2.10096	0.719181	0			Acinetobacter	91.1765	42.1053	2.82363	1.88957
	Actinomyces	12.5	21.875	3.97351	10.8163	0	0.49777	0.208525	0.758629	0.524375	0			Streptococcus	72.0588	31.5789	0.726893	0.5162
	Prevotella	7.8125	75	3.97351	5.30612	0	0.199488	4.64987	1.48979	0.413938	0			Brevundimonas	44.1176	30.5263	0.160527	0.336851
	Finegoldia	6.25	13.5417	3.97351	3.06122	0	0.275155	1.67606	0.319232	0.14975	0			Lawsonella	54.4118	27.3684	0.236163	0.263282
	Brachybacterium	4.6875	21.875	3.97351	1.83673	0	0.0600909	0.289945	1.05736	0.0428307	0			Actinomyces	69.1176	24.2105	0.616576	0.232885
	Micrococcus	3.125	9.375	3.97351	17.7551	0	0.183946	0.587362	1.41051	1.93565	0			Pedomicrobium	1.47059	22.1053	0.00485824	0.207824
	Tissierella	3.125	1.04167	3.97351	0.204082	0	0.0342416	0.000151032	2.12689	0.0384043	0			Rothia	41.1765	18.9474	0.306827	0.182857
	Duganella	0	0	3.97351	0.612245	0	0	0	0.274337	0.113462	0			Bosea	27.9412	16.8421	0.0460301	0.0964635
	Atopostipes	12.5	2.08333	3.31126	2.85714	0	0.850711	0.003412	0.817232	0.0722831	0			Phreatobacter	19.1176	16.8421	0.0552415	0.157615
	Rubrobacter	89.0625	5.20833	2.64901	2.85714	0	25.83	0.00208561	0.625081	0.787784	0			Kocuria	20.5882	15.7895	0.44404	0.921503
	Thermus	17.1875	2.08333	2.64901	1.22449	0	1.16131	0.00733022	0.0309027	0.214418	0			Brevibacterium	19.1176	15.7895	0.0683925	0.87958
	Veillonella	15.625	33.3333	2.64901	4.4898	0	0.250858	0.317815	0.438371	0.134744	0			Hydrogenophilus	17.6471	15.7895	0.0330658	0.0325916
	Enterococcus	3.125	23.9583	2.64901	16.7347	0	0.177619	0.789214	0.245439	1.34444	0			Nocardioides	27.9412	13.6842	0.0433944	0.48139
	Gemella	3.125	3.125	2.64901	3.26531	0	0.218531	0.00958703	0.490315	0.497449	0			Micrococcus	4.41176	13.6842	0.011567	0.0795798
	Dermabacter	1.5625	0	2.64901	0.408163	0	0.117802	0	1.17115	0.0934884	0			Brachybacterium	4.41176	12.6316	0.00726014	0.0919287
	Kocuria	0	8.33333	2.64901	5.5102	0	0	0.0895592	1.83483	0.517384	0			Lactococcus	92.6471	11.5789	3.00294	0.152359
	Methylobacterium-Methylorubrum	35.9375	20.8333	1.98675	21.2245	0	2.99974	0.342477	0.634339	1.80648	0			Leptotrichia	25	11.5789	0.194846	0.112452
	Bacillus	17.1875	41.6667	1.98675	24.2857	6.45161	0.687183	1.38834	0.921297	2.03912	2.04897			Paracoccus	10.2941	11.5789	0.0208876	0.0321836
	Rubellimicrobium	17.1875	3.125	1.98675	1.22449	0	0.956454	0.0614025	0.236603	0.0802741	0			Allorhizobium-Neorhizobium-Pararhizobium-Rhizobium	42.6471	10.5263	0.122162	0.0930528
	Fusobacterium	10.9375	23.9583	1.98675	1.83673	3.22581	0.0280389	0.144786	0.114185	0.024987	0.333704			Empedobacter	1.47059	10.5263	0.00705784	0.0397981
	Bacteroides	7.8125	62.5	1.98675	0.816327	12.9032	0.292588	0.88777	0.0638128	0.0204218	9.82251			Fusobacterium	61.7647	9.47368	0.657948	0.114044
	Alcaligenes	7.8125	2.08333	1.98675	0.408163	0	0.523226	0.000226302	0.15035	0.0834145	0			Gemella	33.8235	9.47368	0.121286	0.127612
	Stenotrophomonas	7.8125	45.8333	1.98675	4.08163	0	0.0342557	0.157381	0.104001	0.0506325	0			Alcaligenes	2.94118	9.47368	0.00359819	1.63156
	Leuconostoc	6.25	2.08333	1.98675	2.2449	0	0.271074	0.000922187	0.932428	0.136431	0			Lactobacillus	94.1176	8.42105	2.51205	0.0914585
	Lactococcus	3.125	19.7917	1.98675	4.08163	0	0.0316579	0.101991	0.675505	0.114771	0			Veillonella	57.3529	8.42105	0.340588	0.0230456
	Schlegelella	3.125	2.08333	1.98675	0.816327	0	0.0547374	0.0130488	0.055211	0.012714	0			Aeromonas	19.1176	8.42105	0.0966416	0.113023
	Rhodococcus	0	96.875	1.98675	2.65306	0	0	9.94888	0.753364	0.665415	0			Dietzia	7.35294	8.42105	0.0106701	0.132549
	Sphingomonas	39.0625	86.4583	1.3245	15.5102	0	2.42915	3.59342	0.154139	2.06214	0			Jeotgalicoccus	1.47059	8.42105	0.00259643	0.095777
	Nocardioides	10.9375	28.125	1.3245	3.46939	0	0.108816	0.160754	0.059042	0.0688659	0			Pelagibacterium	0	8.42105	0	0.113676
	Deinococcus	9.375	22.9167	1.3245	1.02041	0	0.0109959	0.100945	0.0332516	0.0132884	0			Geobacillus	92.6471	7.36842	1.57594	0.0720092
	Mycobacterium	7.8125	15.625	1.3245	2.85714	0	0.398098	0.0127738	0.71915	0.0988193	0			Thermus	67.6471	7.36842	0.512102	0.0344441
	Leptotrichia	7.8125	15.625	1.3245	1.63265	0	0.0349651	0.0516345	0.052276	0.0199954	0			Finegoldia	39.7059	7.36842	0.162438	0.0937845
	Exiguobacterium	6.25	13.5417	1.3245	1.22449	0	0.0141269	0.157734	0.0732218	0.128255	0			Paenalcaligenes	1.47059	7.36842	0.00295744	0.309172
	Peptoniphilus	4.6875	9.375	1.3245	2.2449	3.22581	0.102929	0.341127	0.260029	0.0526271	0.249553			Anoxybacillus	100	6.31579	4.71685	0.0346795
	Bifidobacterium	4.6875	56.25	1.3245	7.95918	0	0.169328	0.864403	0.03172	0.469386	0			Bacillus	98.5294	6.31579	11.514	0.218774
	Moraxella	3.125	1.04167	1.3245	1.02041	0	0.0645293	0.000176932	0.264376	0.0333447	0			Treponema	20.5882	6.31579	0.0905797	0.0752951
	Brevibacterium	3.125	18.75	1.3245	1.42857	0	0.000329631	0.128358	0.0305522	0.0200598	0			Leuconostoc	61.7647	5.26316	0.389472	0.0301302
	Neisseria	1.5625	8.33333	1.3245	4.89796	0	0.0200823	0.131452	0.246885	0.200061	0			Agathobacter	32.3529	5.26316	0.210687	0.12016
	Abiotrophia	0	1.04167	1.3245	1.83673	0	0	0.000152633	0.102977	0.0639129	0			Bifidobacterium	25	5.26316	0.0507919	0.0285724
	Curvibacter	0	1.04167	1.3245	0.408163	0	0	0.00148302	0.66766	0.0273383	0			Atopobium	19.1176	5.26316	0.0720569	0.0260891
	Atopobium	0	6.25	1.3245	0.612245	0	0	0.0184783	0.0285299	0.00352058	0			Sphingobacterium	11.7647	5.26316	0.036491	0.0600193
	Oribacterium	0	5.20833	1.3245	0.408163	0	0	0.00103497	0.331618	0.00291967	0			Auricoccus-Abyssicoccus	8.82353	5.26316	0.0276931	0.0441819
	DNF00809	0	0	1.3245	0	0	0	0	1.09027	0	0			Jatrophihabitans	0	5.26316	0	0.0509174
	Faecalibaculum	0	1.04167	1.3245	0	0	0	0.00178543	0.389821	0	0			Pseudarcicella	94.1176	4.21053	1.32396	0.0657233
	Phyllobacterium	18.75	1.04167	0.662252	0	0	1.12325	0.000582984	0.00232641	0	0			Turicella	91.1765	4.21053	0.464709	0.0422267
	Enhydrobacter	15.625	37.5	0.662252	11.4286	9.67742	0.40372	0.775574	0.0107918	0.761954	0.806022			Bdellovibrio	50	4.21053	0.173765	0.0628061
	Porphyromonas	10.9375	4.16667	0.662252	1.63265	3.22581	0.492819	0.00171428	0.00671996	0.106081	0.913978			Peptoniphilus	38.2353	4.21053	0.182629	0.0260854
	Gardnerella	9.375	2.08333	0.662252	0.204082	0	0.445123	0.000572842	0.592532	0.00523734	0			Roseomonas	10.2941	4.21053	0.0138033	0.0254294
	Brevundimonas	7.8125	83.3333	0.662252	11.8367	0	0.507724	1.25427	0.100777	0.606278	0			Weissella	8.82353	4.21053	0.0377217	0.0424714
	Peptostreptococcus	3.125	1.04167	0.662252	0.612245	3.22581	0.045306	0.000791445	0.602779	0.00514215	2.63027			Rhodopseudomonas	8.82353	4.21053	0.0151205	0.0397956
	Allorhizobium-Neorhizobium-Pararhizobium-Rhizobium	3.125	51.0417	0.662252	6.32653	0	0.106199	0.216329	0.024979	0.199816	0			Janibacter	1.47059	4.21053	0.0026617	0.0780222
	Comamonas	3.125	7.29167	0.662252	2.04082	0	0.110779	0.01236	0.189741	0.121201	0			Tepidiphilus	66.1765	3.15789	0.196511	0.00563127
	Parvimonas	3.125	4.16667	0.662252	0.204082	0	0.059829	0.000797813	0.00334574	0.0193716	0			Microbacterium	44.1176	3.15789	0.133649	0.0256267
	[Ruminococcus]_torques_group	1.5625	13.5417	0.662252	0	3.22581	0.0179076	0.076674	0.145046	0	3.22581			Mycobacterium	29.4118	3.15789	0.0787475	0.00705692
	Clostridium_sensu_stricto_1	1.5625	23.9583	0.662252	3.46939	3.22581	0.101159	0.0348399	0.538698	0.252853	0.2134			Gardnerella	25	3.15789	0.184939	0.0299714
	Anoxybacillus	1.5625	0	0.662252	4.28571	0	0.0670362	0	0.25525	0.785779	0			Exiguobacterium	19.1176	3.15789	0.0370725	0.0602416
	Paenibacillus	1.5625	13.5417	0.662252	3.87755	0	0.023534	0.0454071	0.0427259	0.0981782	0			Nosocomiicoccus	17.6471	3.15789	0.0740715	0.0174355
	Dietzia	1.5625	12.5	0.662252	2.44898	0	0.0163814	0.0484999	0.00586741	0.0915886	0			Enhydrobacter	4.41176	3.15789	0.0163033	0.172039
	Lysinibacillus	1.5625	3.125	0.662252	0.816327	0	0.0371488	0.00482338	0.0321228	0.0796341	0			Aliidiomarina	0	3.15789	0	0.0366412
	Mucilaginibacter	1.5625	1.04167	0.662252	0.612245	0	0.174128	6.63186e-05	0.517482	0.0243467	0			Salinicoccus	0	3.15789	0	0.0339941
	Ezakiella	1.5625	0	0.662252	0.408163	0	0.00485858	0	0.0248181	0.0168106	0			Polynucleobacter	52.9412	2.10526	0.217493	0.00504446
	Faecalibacterium	1.5625	30.2083	0.662252	0.204082	0	0.0170133	0.228036	0.517205	0.008364	0			Arthrobacter	50	2.10526	0.177615	0.0159682
	Saccharimonadales	1.5625	57.2917	0.662252	1.22449	0	0.000612385	0.125868	0.00201599	0.00275914	0			Legionella	39.7059	2.10526	0.162559	0.0134512
	Clostridium_sensu_stricto_8	1.5625	0	0.662252	0	0	0.263471	0	0.649154	0	0			Sphingobium	25	2.10526	0.0786752	0.0596827
	S085	0	20.8333	0.662252	0	6.45161	0	0.0170542	0.263774	0	4.96604			Varibaculum	19.1176	2.10526	0.0842599	0.0130928
	Bryobacter	0	29.1667	0.662252	0	6.45161	0	0.0205722	0.613933	0	3.97465			Dorea	16.1765	2.10526	0.0556063	0.0284653
	Gitt-GS-136	0	16.6667	0.662252	0.816327	3.22581	0	0.0149925	0.141144	0.166769	0.403226			Collinsella	16.1765	2.10526	0.0193936	0.0147629
	Candidatus_Obscuribacter	0	4.16667	0.662252	7.55102	0	0	0.0642289	0.110678	0.932298	0			Peptostreptococcus	14.7059	2.10526	0.0178891	0.0142318
	Gordonia	0	3.125	0.662252	5.5102	0	0	0.000873777	0.0398517	0.164772	0			Megasphaera	13.2353	2.10526	0.0291865	0.00934604
	Hydrogenophilus	0	0	0.662252	1.63265	0	0	0	0.287278	0.111984	0			Catonella	11.7647	2.10526	0.023224	0.0175038
	Aliterella	0	1.04167	0.662252	0.612245	0	0	0.000686847	0.601377	0.0999172	0			[Eubacterium]_nodatum_group	10.2941	2.10526	0.00965331	0.016704
	Bergeyella	0	1.04167	0.662252	0.612245	0	0	0.000157076	0.00898914	0.0764425	0			Neisseria	8.82353	2.10526	0.0932587	0.00358939
	Pseudoclavibacter	0	0	0.662252	2.44898	0	0	0	0.265774	0.0541339	0			Filifactor	8.82353	2.10526	0.00475487	0.0121551
	Christensenellaceae_R-7_group	0	29.1667	0.662252	0.204082	0	0	0.0906031	0.107737	0.018327	0			Marmoricola	5.88235	2.10526	0.0126023	0.0426979
	Flavisolibacter	0	1.04167	0.662252	0.816327	0	0	0.000287545	0.554038	0.0168965	0			Luteitalea	0	2.10526	0	0.0218297
	Bdellovibrio	0	45.8333	0.662252	1.42857	0	0	0.049522	0.00295648	0.0136959	0			Saccharopolyspora	0	2.10526	0	0.0111477
	Stomatobaculum	0	0	0.662252	0.408163	0	0	0	0.389387	0.00576442	0			Thermoanaerobacterium	98.5294	1.05263	1.34532	0.00315231
	0319-7L14	0	3.125	0.662252	0	0	0	0.000671232	0.642651	0	0			Pedobacter	73.5294	1.05263	0.262311	0.00491906
	Arthrobacter	0	0	0.662252	0	0	0	0	0.605836	0	0			Rubrobacter	47.0588	1.05263	0.0929084	0.00155527
	Aurantimicrobium	0	0	0.662252	0	0	0	0	0.580927	0	0			Cloacibacterium	38.2353	1.05263	0.200561	0.00117639
	Granulicatella	0	0	0.662252	0	0	0	0	0.555393	0	0			Lachnospiraceae_NK4A136_group	29.4118	1.05263	0.131732	0.000686723
	Thermobifida	0	17.7083	0.662252	0	0	0	0.0301537	0.259782	0	0			Clostridium_sensu_stricto_1	26.4706	1.05263	0.0611465	0.00894016
	Solobacterium	0	1.04167	0.662252	0	0	0	0.000864258	0.238095	0	0			Faecalibacterium	25	1.05263	0.266284	0.00109372
	Parascardovia	0	0	0.662252	0	0	0	0	0.193583	0	0			Deinococcus	22.0588	1.05263	0.0676	0.00183922
	[Eubacterium]_siraeum_group	0	1.04167	0.662252	0	0	0	0.000334466	0.130714	0	0			Alistipes	22.0588	1.05263	0.0642729	0.000287821
	Sphingobium	31.25	8.33333	0	4.69388	0	1.65569	0.00406242	0	0.192089	0			Massilia	20.5882	1.05263	0.0659863	0.000867077
	Ralstonia	29.6875	93.75	0	21.0204	0	14.6133	11.5991	0	7.41621	0			Ruminobacter	20.5882	1.05263	0.0511471	0.00578588
	Pelomonas	23.4375	39.5833	0	4.4898	0	0.332171	0.589976	0	0.260884	0			Lachnospira	17.6471	1.05263	0.0815365	0.0205792
	Burkholderia-Caballeronia-Paraburkholderia	18.75	89.5833	0	64.898	0	2.00936	6.74737	0	17.3295	0			Phascolarctobacterium	16.1765	1.05263	0.0483331	0.00135237
	Paracoccus	18.75	70.8333	0	18.7755	0	0.64935	1.56915	0	1.06341	0			Parvimonas	16.1765	1.05263	0.0244972	0.00462871
	Aquabacterium	15.625	4.16667	0	0.816327	0	2.66568	0.00235861	0	0.0577386	0			Lautropia	14.7059	1.05263	0.0244133	0.00305567
	Chthonobacter	12.5	0	0	0	0	0.970782	0	0	0	0			Clostridia_UCG-014	13.2353	1.05263	0.0260151	0.00112365
	Chryseobacterium	10.9375	55.2083	0	8.77551	6.45161	0.0495592	0.26545	0	0.170692	0.806775			Blautia	13.2353	1.05263	0.0240767	0.0152545
	Haemophilus	9.375	3.125	0	4.89796	0	0.334122	0.0509776	0	0.389731	0			Rheinheimera	11.7647	1.05263	0.0295779	0.002088
	Psychrobacter	7.8125	11.4583	0	0.408163	19.3548	0.290085	0.0582469	0	0.0526738	8.1822			Catenibacterium	11.7647	1.05263	0.0237038	0.0134428
	JG30-KF-CM45	7.8125	61.4583	0	1.42857	6.45161	0.172675	0.211546	0	0.0234882	3.35296			Parasutterella	11.7647	1.05263	0.0206552	0.0014391
	Roseomonas	7.8125	3.125	0	4.89796	0	0.371644	0.023579	0	0.281108	0			Pseudopropionibacterium	11.7647	1.05263	0.0178177	0.0157072
	Massilia	7.8125	27.0833	0	4.28571	0	0.158761	0.291249	0	0.269108	0			Lachnoanaerobaculum	11.7647	1.05263	0.0106366	0.0147228
	Hymenobacter	7.8125	0	0	2.2449	0	0.319567	0	0	0.162272	0			Coprococcus	10.2941	1.05263	0.027967	0.0100737
	Escherichia-Shigella	6.25	33.3333	0	3.06122	3.22581	0.428361	0.218602	0	0.63003	3.22581			Gluconobacter	8.82353	1.05263	0.0160343	0.011431
	Flavobacterium	6.25	60.4167	0	1.63265	0	0.0244721	0.274919	0	0.0158218	0			Blastomonas	5.88235	1.05263	0.0107626	0.0118057
	Friedmanniella	6.25	0	0	0.408163	0	0.368263	0	0	0.0101636	0			Streptomyces	4.41176	1.05263	0.00551024	0.00630205
	Geobacillus	4.6875	0	0	2.2449	0	0.139624	0	0	0.316241	0			Sphingorhabdus	2.94118	1.05263	0.0101378	0.0181823
	Microbacterium	4.6875	10.4167	0	6.32653	0	0.0280824	0.0471882	0	0.126542	0			67-14	2.94118	1.05263	0.00514469	0.0188554
	Segetibacter	4.6875	0	0	0.408163	0	0.126513	0	0	0.119321	0			Microvirga	2.94118	1.05263	0.00338614	0.0163804
	Novosphingobium	4.6875	7.29167	0	6.12245	0	0.0279582	0.0344756	0	0.10059	0			Moraxella	0	1.05263	0	0.0203185
	Delftia	4.6875	3.125	0	0.204082	0	0.140017	0.00287287	0	0.0976346	0			Eremococcus	0	1.05263	0	0.0175538
	Thermoactinomyces	4.6875	4.16667	0	1.02041	0	0.351845	0.0107022	0	0.0401702	0			Psychroglaciecola	0	1.05263	0	0.0156126
	Macrococcus	4.6875	0	0	0.204082	0	0.188549	0	0	0.0312943	0			Kineococcus	0	1.05263	0	0.0108934
	Kytococcus	4.6875	1.04167	0	0.612245	0	0.512028	0.00106068	0	0.0272096	0			Flavobacterium	100	0	3.52822	0
	Phenylobacterium	4.6875	3.125	0	0.408163	0	0.151981	0.00335669	0	0.0131561	0			Caldicellulosiruptor	100	0	0.751166	0
	Aerococcus	4.6875	4.16667	0	0.204082	0	0.592767	0.00692292	0	0.00343388	0			Prevotella	86.7647	0	3.80757	0
	Sneathia	4.6875	0	0	0	0	0.348864	0	0	0	0			Carboxydocella	73.5294	0	0.218945	0
	Carnobacterium	3.125	7.29167	0	0.204082	3.22581	0.119273	0.0376653	0	0.0195119	0.868486			Candidatus_Kaiserbacteria	61.7647	0	0.144004	0
	Sporosarcina	3.125	1.04167	0	0.816327	0	0.159002	0.000151098	0	0.121234	0			Fonticella	60.2941	0	0.167644	0
	Modestobacter	3.125	0	0	1.42857	0	0.223238	0	0	0.120277	0			Caldanaerobius	52.9412	0	0.185164	0
	Propionibacterium	3.125	0	0	1.83673	0	0.0486256	0	0	0.0791936	0			Bacteroides	51.4706	0	0.675649	0
	Oceanobacillus	3.125	10.4167	0	2.65306	0	0.0687974	0.0618279	0	0.0391862	0			Burkholderia-Caballeronia-Paraburkholderia	47.0588	0	0.238012	0
	Peredibacter	3.125	11.4583	0	0.612245	0	0.122657	0.00533435	0	0.0277291	0			Porphyromonas	45.5882	0	0.415477	0
	Saccharopolyspora	3.125	8.33333	0	0.612245	0	0.15479	0.00514909	0	0.0260776	0			Alloprevotella	42.6471	0	0.222524	0
	Amaricoccus	3.125	78.125	0	0.612245	0	0.559527	0.34766	0	0.0194488	0			Anaerococcus	41.1765	0	0.15196	0
	Lysobacter	3.125	21.875	0	0.408163	0	0.0462739	0.0299388	0	0.0128273	0			Campylobacter	39.7059	0	0.223841	0
	Lachnoclostridium	3.125	4.16667	0	0.408163	0	0.336011	0.00133066	0	0.00749519	0			Rhodoluna	39.7059	0	0.163575	0
	Pedobacter	3.125	46.875	0	0.816327	0	0.00816837	0.0966708	0	0.00671509	0			Sporolactobacillus	38.2353	0	0.149747	0
	Brochothrix	3.125	1.04167	0	0.204082	0	0.111166	0.0011836	0	0.00638487	0			PeM15	38.2353	0	0.0803927	0
	Dialister	3.125	17.7083	0	0.408163	0	0.00214789	0.752317	0	0.000672354	0			Duganella	36.7647	0	0.159393	0
	Iamia	3.125	21.875	0	0	0	0.309072	0.00772978	0	0	0			Chryseobacterium	36.7647	0	0.102422	0
	Roseburia	3.125	3.125	0	0	0	0.206286	0.00127468	0	0	0			Dialister	35.2941	0	0.379053	0
	Methylocella	3.125	0	0	0	0	0.388463	0	0	0	0			Pseudoglutamicibacter	35.2941	0	0.121878	0
	Flectobacillus	3.125	0	0	0	0	0.2053	0	0	0	0			Mucilaginibacter	33.8235	0	0.130561	0
	KD4-96	1.5625	27.0833	0	0.204082	3.22581	0.138264	0.0315323	0	0.0487787	3.22581			Oligella	32.3529	0	0.105839	0
	Tepidimonas	1.5625	0	0	3.26531	0	0.0124827	0	0	0.581196	0			Prosthecobacter	30.8824	0	0.0857672	0
	0319-6G20	1.5625	44.7917	0	1.42857	0	0.16899	0.0452283	0	0.369806	0			Facklamia	30.8824	0	0.0791201	0
	Alishewanella	1.5625	2.08333	0	0.612245	0	0.576666	0.00126704	0	0.117134	0			Capnocytophaga	29.4118	0	0.276691	0
	Devosia	1.5625	21.875	0	1.22449	0	0.0612478	0.0258741	0	0.115775	0			Fluviicola	29.4118	0	0.0868045	0
	TM7a	1.5625	26.0417	0	1.83673	0	0.0392233	0.0147075	0	0.111673	0			Butyrivibrio	27.9412	0	0.170859	0
	Aggregatibacter	1.5625	0	0	0.816327	0	0.0632753	0	0	0.093671	0			Alloiococcus	27.9412	0	0.10796	0
	Thermomonas	1.5625	5.20833	0	0.408163	0	0.0223811	0.0325726	0	0.0900377	0			Akkermansia	26.4706	0	0.310262	0
	Pseudonocardia	1.5625	7.29167	0	1.22449	0	0.0676445	0.00265094	0	0.0887007	0			Fenollaria	26.4706	0	0.190769	0
	Phreatobacter	1.5625	7.29167	0	0.612245	0	0.00678823	0.00516837	0	0.0688275	0			Undibacterium	25	0	0.0781871	0
	Sphingobacterium	1.5625	35.4167	0	5.10204	0	0.00706771	0.100723	0	0.0623128	0			Parabacteroides	23.5294	0	0.0571527	0
	Skermanella	1.5625	8.33333	0	0.816327	0	0.118309	0.00322879	0	0.0490599	0			AB1	20.5882	0	0.10819	0
	Belnapia	1.5625	0	0	0.204082	0	0.443918	0	0	0.0449705	0			Lachnospiraceae_UCG-001	20.5882	0	0.0517886	0
	Streptomyces	1.5625	19.7917	0	0.816327	0	0.011747	0.0189168	0	0.0309401	0			Ezakiella	19.1176	0	0.0493852	0
	Caulobacter	1.5625	48.9583	0	0.408163	0	0.0836827	0.0554427	0	0.0272476	0			Subdoligranulum	19.1176	0	0.0387895	0
	Subdoligranulum	1.5625	13.5417	0	0.204082	0	0.106493	0.0538663	0	0.0265133	0			Lachnospiraceae_ND3007_group	19.1176	0	0.0387473	0
	Gaiella	1.5625	21.875	0	0.816327	0	0.0109842	0.0148277	0	0.0231215	0			Tannerella	17.6471	0	0.0593218	0
	Jeotgalicoccus	1.5625	7.29167	0	0.408163	0	0.0518949	0.00230662	0	0.0206185	0			RF39	17.6471	0	0.0294097	0
	Cardiobacterium	1.5625	3.125	0	0.408163	0	0.0773165	0.000992278	0	0.0127287	0			Sutterella	16.1765	0	0.0663005	0
	Clostridia_UCG-014	1.5625	38.5417	0	0.408163	0	0.0196117	0.16607	0	0.0108521	0			Bergeyella	16.1765	0	0.0355459	0
	Facklamia	1.5625	1.04167	0	0.408163	0	0.00340692	0.00049739	0	0.00910016	0			Selenomonas	14.7059	0	0.15139	0
	Achromobacter	1.5625	7.29167	0	0.612245	0	0.220938	0.00884215	0	0.00752686	0			Roseburia	14.7059	0	0.0531611	0
	Alistipes	1.5625	38.5417	0	0.204082	0	0.00484182	0.0935921	0	0.00689972	0			F0058	14.7059	0	0.0364724	0
	Campylobacter	1.5625	11.4583	0	0.816327	0	0.000910427	0.037138	0	0.00464539	0			Erysipelotrichaceae_UCG-003	14.7059	0	0.0345686	0
	Holdemanella	1.5625	1.04167	0	0.204082	0	0.0353983	0.0003332	0	0.00444816	0			Solobacterium	14.7059	0	0.0179659	0
	Ornithinicoccus	1.5625	12.5	0	0.204082	0	0.00606055	0.0399766	0	0.00264521	0			Janthinobacterium	13.2353	0	0.109121	0
	Treponema	1.5625	18.75	0	0.204082	0	0.0953852	0.0199212	0	0.00234861	0			Cardiobacterium	13.2353	0	0.0547331	0
	WD2101_soil_group	1.5625	0	0	0.204082	0	0.207659	0	0	0.00194827	0			[Eubacterium]_siraeum_group	13.2353	0	0.0457917	0
	Megasphaera	1.5625	30.2083	0	0.204082	0	0.0501537	0.0631903	0	0.00121139	0			Fusicatenibacter	11.7647	0	0.0339906	0
	Collinsella	1.5625	26.0417	0	0	0	0.556245	0.156534	0	0	0			F0332	10.2941	0	0.0282071	0
	Turicibacter	1.5625	14.5833	0	0	0	0.196994	0.0294347	0	0	0			Anaeroglobus	10.2941	0	0.0231466	0
	Acetitomaculum	1.5625	19.7917	0	0	0	0.00335994	0.0191479	0	0	0			Kingella	8.82353	0	0.0266397	0
	Ferruginibacter	1.5625	10.4167	0	0	0	0.00270107	0.0166765	0	0	0			Lachnospiraceae_UCG-004	8.82353	0	0.0148597	0
	SM1A02	1.5625	13.5417	0	0	0	0.272338	0.00981115	0	0	0			[Eubacterium]_eligens_group	7.35294	0	0.0201025	0
	[Eubacterium]_nodatum_group	1.5625	15.625	0	0	0	0.0803755	0.00700767	0	0	0			Centipeda	7.35294	0	0.0167171	0
	AKIW781	1.5625	0	0	0	0	0.129357	0	0	0	0			[Eubacterium]_yurii_group	7.35294	0	0.0124301	0
	Ruminococcus	0	27.0833	0	0.408163	6.45161	0	0.0535591	0	0.0040382	6.45161			Sneathia	4.41176	0	0.0189078	0
	Rikenellaceae_RC9_gut_group	0	32.2917	0	0.204082	6.45161	0	0.466809	0	0.0074249	6.15836
	MB-A2-108	0	16.6667	0	0.204082	6.45161	0	0.0171299	0	0.0187333	5.08653
	Alloprevotella	0	35.4167	0	1.83673	6.45161	0	0.112557	0	0.0106024	3.2325
	Prevotellaceae_Ga6A1_group	0	25	0	0	3.22581	0	0.0402235	0	0	3.22581
	Sphaerochaeta	0	20.8333	0	0	3.22581	0	0.029891	0	0	3.22581
	UCG-002	0	25	0	0	3.22581	0	0.0350498	0	0	2.25806
	Blautia	0	19.7917	0	0.408163	3.22581	0	0.164435	0	0.0719166	1.36531
	Acetobacter	0	8.33333	0	46.5306	0	0	0.427491	0	12.1371	0
	Xanthobacter	0	0	0	11.6327	0	0	0	0	0.826324	0
	Thermicanus	0	1.04167	0	4.28571	0	0	0.000101755	0	0.431226	0
	Pediococcus	0	6.25	0	9.18367	0	0	0.00757394	0	0.319062	0
	Proteiniphilum	0	2.08333	0	3.06122	0	0	0.00344929	0	0.312964	0
	Cloacibacterium	0	33.3333	0	8.77551	0	0	0.320262	0	0.29479	0
	Quadrisphaera	0	0	0	1.83673	0	0	0	0	0.288266	0
	Nesterenkonia	0	0	0	2.04082	0	0	0	0	0.257038	0
	Mesorhizobium	0	22.9167	0	0.816327	0	0	0.0206122	0	0.250794	0
	Moheibacter	0	3.125	0	3.06122	0	0	0.00286006	0	0.235164	0
	Shuttleworthia	0	9.375	0	1.02041	0	0	0.00558044	0	0.234638	0
	Gluconacetobacter	0	2.08333	0	3.67347	0	0	0.000759054	0	0.162693	0
	Blastococcus	0	12.5	0	1.63265	0	0	0.00929729	0	0.161833	0
	Pectobacterium	0	0	0	0.408163	0	0	0	0	0.158209	0
	Tepidiphilus	0	0	0	3.67347	0	0	0	0	0.153528	0
	Candidatus_Alysiosphaera	0	10.4167	0	0.408163	0	0	0.00813752	0	0.133531	0
	Pseudoxanthomonas	0	16.6667	0	1.63265	0	0	0.0128239	0	0.120457	0
	Pedomicrobium	0	9.375	0	0.408163	0	0	0.00375467	0	0.110274	0
	Proteus	0	0	0	0.408163	0	0	0	0	0.10407	0
	Capnocytophaga	0	4.16667	0	1.83673	0	0	0.000540106	0	0.102709	0
	Myroides	0	5.20833	0	0.408163	0	0	0.00319599	0	0.102437	0
	Bosea	0	11.4583	0	3.87755	0	0	0.00483686	0	0.0994248	0
	Lautropia	0	1.04167	0	1.83673	0	0	0.000573984	0	0.0994226	0
	Shewanella	0	4.16667	0	1.42857	0	0	0.000784935	0	0.0931711	0
	Reyranella	0	45.8333	0	0.408163	0	0	0.0294148	0	0.0848891	0
	Williamsia	0	0	0	1.02041	0	0	0	0	0.0834191	0
	Luteimonas	0	23.9583	0	1.42857	0	0	0.0185631	0	0.0809097	0
	Aureimonas	0	3.125	0	2.85714	0	0	0.000730053	0	0.0791648	0
	TRA3-20	0	23.9583	0	1.02041	0	0	0.0289525	0	0.0751938	0
	Noviherbaspirillum	0	0	0	0.816327	0	0	0	0	0.0744285	0
	Aliihoeflea	0	0	0	3.26531	0	0	0	0	0.0742787	0
	Georgenia	0	10.4167	0	1.42857	0	0	0.0203948	0	0.0684901	0
	TM7x	0	3.125	0	1.02041	0	0	0.000636188	0	0.0661544	0
	Fenollaria	0	3.125	0	0.204082	0	0	0.101973	0	0.0652186	0
	Pleomorphomonas	0	1.04167	0	2.2449	0	0	0.000478487	0	0.0619063	0
	Clostridia_vadinBB60_group	0	19.7917	0	0.204082	0	0	0.0154584	0	0.0559452	0
	Aeromicrobium	0	51.0417	0	1.02041	0	0	0.159581	0	0.0557625	0
	Bradyrhizobium	0	27.0833	0	0.612245	0	0	0.0251365	0	0.0551057	0
	Terribacillus	0	0	0	1.22449	0	0	0	0	0.0472418	0
	Halomonas	0	3.125	0	0.408163	0	0	0.00310497	0	0.0449732	0
	Arenimonas	0	21.875	0	0.408163	0	0	0.0255669	0	0.0430216	0
	Microvirga	0	13.5417	0	0.408163	0	0	0.00837299	0	0.040229	0
	Fonticella	0	0	0	1.22449	0	0	0	0	0.0366472	0
	Acidipropionibacterium	0	0	0	4.08163	0	0	0	0	0.0341435	0
	DSSD61	0	5.20833	0	0.408163	0	0	0.00236849	0	0.0262098	0
	37-13	0	7.29167	0	0.204082	0	0	0.00409512	0	0.0258418	0
	Caenimonas	0	1.04167	0	0.204082	0	0	0.000242643	0	0.0256987	0
	Haliangium	0	23.9583	0	0.612245	0	0	0.0165772	0	0.0253456	0
	Halotalea	0	0	0	1.22449	0	0	0	0	0.0249857	0
	Hydrogenophaga	0	12.5	0	0.408163	0	0	0.00917613	0	0.0234433	0
	S5-A14a	0	0	0	0.612245	0	0	0	0	0.0187521	0
	Truepera	0	8.33333	0	0.612245	0	0	0.00505083	0	0.0183211	0
	RB41	0	17.7083	0	0.204082	0	0	0.0135641	0	0.0149309	0
	Taibaiella	0	2.08333	0	0.612245	0	0	0.000925061	0	0.014878	0
	Pajaroellobacter	0	18.75	0	0.408163	0	0	0.0162624	0	0.0141603	0
	Brevibacillus	0	4.16667	0	0.408163	0	0	0.00419378	0	0.0120245	0
	Edaphobaculum	0	20.8333	0	0.408163	0	0	0.00984066	0	0.0118283	0
	Vulcaniibacterium	0	1.04167	0	0.204082	0	0	0.000323523	0	0.0113011	0
	Meiothermus	0	18.75	0	0.204082	0	0	0.0276224	0	0.0102352	0
	Nakamurella	0	58.3333	0	0.408163	0	0	0.219388	0	0.0100146	0
	Dyella	0	26.0417	0	0.204082	0	0	0.0279179	0	0.00976343	0
	Romboutsia	0	27.0833	0	0.204082	0	0	0.0487163	0	0.00905083	0
	Desulfovibrio	0	18.75	0	0.612245	0	0	0.0126048	0	0.0066504	0
	Actinobacillus	0	0	0	0.408163	0	0	0	0	0.00529462	0
	Sphingopyxis	0	15.625	0	0.204082	0	0	0.00670904	0	0.0041257	0
	Fluviicola	0	25	0	0.204082	0	0	0.0129253	0	0.00380169	0
	SBR1031	0	26.0417	0	0.204082	0	0	0.0444207	0	0.00199504	0
	Terrimonas	0	17.7083	0	0.204082	0	0	0.0107103	0	0.00135158	0
	UCG-005	0	27.0833	0	0.204082	0	0	0.0295718	0	0.00119336	0
	Candidatus_Saccharimonas	0	19.7917	0	0.204082	0	0	0.0344262	0	0.00079111	0
	Prevotellaceae_UCG-004	0	19.7917	0	0.204082	0	0	0.016362	0	0.000750753	0
	Sediminibacterium	0	44.7917	0	0.204082	0	0	0.116065	0	0.000723832	0
	WPS-2	0	48.9583	0	0.204082	0	0	0.0559774	0	0.000135972	0
	Paenisporosarcina	0	23.9583	0	0	0	0	0.45912	0	0	0
	Megamonas	0	12.5	0	0	0	0	0.440122	0	0	0
	F082	0	25	0	0	0	0	0.183333	0	0	0
	Keratinibaculum	0	1.04167	0	0	0	0	0.133713	0	0	0
	NK4A214_group	0	27.0833	0	0	0	0	0.123318	0	0	0
	env.OPS_17	0	51.0417	0	0	0	0	0.10496	0	0	0
	BD7-11	0	54.1667	0	0	0	0	0.0964442	0	0	0
	Chiayiivirga	0	38.5417	0	0	0	0	0.0813588	0	0	0
	Lachnospiraceae_NK3A20_group	0	22.9167	0	0	0	0	0.0809357	0	0	0
	Thermomonospora	0	4.16667	0	0	0	0	0.0796575	0	0	0
	Thermopolyspora	0	6.25	0	0	0	0	0.0754642	0	0	0
	Prevotellaceae_UCG-001	0	23.9583	0	0	0	0	0.0740745	0	0	0
	Prevotellaceae_UCG-003	0	22.9167	0	0	0	0	0.072862	0	0	0
	A4b	0	30.2083	0	0	0	0	0.0670295	0	0	0
	Bacteroidales_UCG-001	0	22.9167	0	0	0	0	0.0649152	0	0	0
	Succiniclasticum	0	21.875	0	0	0	0	0.0632321	0	0	0
	Blfdi19	0	35.4167	0	0	0	0	0.0575526	0	0	0
	Erysipelotrichaceae_UCG-002	0	19.7917	0	0	0	0	0.0565179	0	0	0
	Subgroup_2	0	55.2083	0	0	0	0	0.0547804	0	0	0
	[Eubacterium]_coprostanoligenes_group	0	29.1667	0	0	0	0	0.0518813	0	0	0
	Agathobacter	0	7.29167	0	0	0	0	0.0457492	0	0	0
	Succinivibrio	0	21.875	0	0	0	0	0.0439013	0	0	0
	Olsenella	0	23.9583	0	0	0	0	0.039695	0	0	0
	Pseudobutyrivibrio	0	21.875	0	0	0	0	0.0381645	0	0	0
	RF39	0	22.9167	0	0	0	0	0.0354248	0	0	0
	[Ruminococcus]_gauvreauii_group	0	21.875	0	0	0	0	0.0349044	0	0	0
	Hydrotalea	0	30.2083	0	0	0	0	0.03267	0	0	0
	Lachnospiraceae_XPB1014_group	0	19.7917	0	0	0	0	0.0326066	0	0	0
	[Eubacterium]_hallii_group	0	20.8333	0	0	0	0	0.0309396	0	0	0
	Colidextribacter	0	20.8333	0	0	0	0	0.030035	0	0	0
	Hyphomicrobium	0	23.9583	0	0	0	0	0.0233568	0	0	0
	Rokubacteriales	0	19.7917	0	0	0	0	0.0232471	0	0	0
	Paenarthrobacter	0	14.5833	0	0	0	0	0.0223123	0	0	0
	Sericytochromatia	0	34.375	0	0	0	0	0.0218354	0	0	0
	[Eubacterium]_ruminantium_group	0	20.8333	0	0	0	0	0.0212865	0	0	0
	Succinivibrionaceae_UCG-001	0	19.7917	0	0	0	0	0.0207031	0	0	0
	Monoglobus	0	23.9583	0	0	0	0	0.0205137	0	0	0
	UCG-010	0	23.9583	0	0	0	0	0.0199794	0	0	0
	Soonwooa	0	18.75	0	0	0	0	0.019315	0	0	0
	U29-B03	0	17.7083	0	0	0	0	0.0177167	0	0	0
	UCG-001	0	16.6667	0	0	0	0	0.0154106	0	0	0
	p-2534-18B5_gut_group	0	16.6667	0	0	0	0	0.015207	0	0	0
	Dadabacteriales	0	18.75	0	0	0	0	0.0146973	0	0	0
	Candidatus_Berkiella	0	7.29167	0	0	0	0	0.0146137	0	0	0
	Butyrivibrio	0	16.6667	0	0	0	0	0.0140696	0	0	0
	Micropruina	0	9.375	0	0	0	0	0.0139457	0	0	0
	Rodentibacter	0	1.04167	0	0	0	0	0.00590763	0	0	0

## Sheet: Table S5
Table S5: Prevalence of all breast samples by study at the genera level (Rarefied). (A) V3V4, (B) V6. Other primer sets only contain one study
	Table S4A: V3V4													Table S4B V6
	BioProjects	PRJNA637875	PRJNA667140	PRJNA723425	PRJNA867176	PRJNA926328	PRJNA637875	PRJNA667140	PRJNA723425	PRJNA867176	PRJNA926328			BioProjects	PRJNA323995	PRJNA624822	PRJNA323995	PRJNA624822
	Number of samples	54	96	94	281	1	54	96	94	281	1			Number of samples	67	94	67	94
		Prevalence (%)					Mean abundance (%)								Prevalence (%)		Mean abundance (%)
	Genera	PRJNA637875	PRJNA667140	PRJNA723425	PRJNA867176	PRJNA926328	PRJNA637875	PRJNA667140	PRJNA723425	PRJNA867176	PRJNA926328			Genera	PRJNA323995	PRJNA624822	PRJNA323995	PRJNA624822
	Rubrobacter	96.2963	3.125	2.12766	3.55872	0	26.25	0.003125	0.351064	0.458007	0			Pseudomonas	100	44.6809	32.9299	0.714894
	Staphylococcus	72.2222	65.625	70.2128	35.9431	0	9.87222	6.30729	18.3096	5.28185	0			Bacillus	98.5075	6.38298	11.4925	0.225532
	Ralstonia	24.0741	92.7083	0	27.4021	0	9.51481	11.5437	0	9.61459	0			Staphylococcus	91.0448	54.2553	5.31194	1.21702
	Pseudomonas	50	81.25	35.1064	23.8434	0	4.04444	2.95625	2.97021	1.4484	0			Anoxybacillus	100	5.31915	4.64776	0.0319149
	Cutibacterium	85.1852	77.0833	23.4043	40.5694	0	3.83704	5.01771	3.8117	3.42954	0			Prevotella	83.5821	0	4	0
	Aquabacterium	18.5185	2.08333	0	1.06762	0	3.13333	0.00208333	0	0.0252669	0			Flavobacterium	100	0	3.56119	0
	Corynebacterium	27.7778	90.625	72.3404	41.9929	100	2.48889	14.1823	29.9596	5.69146	88.6			Cutibacterium	100	92.5532	3.55224	5.6117
	Sphingomonas	42.5926	82.2917	2.12766	19.573	0	2.37407	3.62812	0.258511	1.78363	0			Lactococcus	92.5373	8.51064	3.01045	0.182979
	Methylobacterium-Methylorubrum	37.037	20.8333	2.12766	30.605	0	2.32037	0.339583	1.00532	1.89822	0			Acinetobacter	91.0448	42.5532	2.93433	1.90957
	Burkholderia-Caballeronia-Paraburkholderia	20.3704	88.5417	0	69.7509	0	2.16852	6.67292	0	11.7833	0			Lactobacillus	92.5373	8.51064	2.43433	0.111702
	Sphingobium	35.1852	4.16667	0	7.11744	0	1.93148	0.00416667	0	0.218505	0			Corynebacterium	95.5224	54.2553	1.93134	1.83085
	Streptococcus	33.3333	48.9583	14.8936	29.8932	0	1.61667	1.9375	1.47553	2.28007	0			Geobacillus	92.5373	5.31915	1.64776	0.0680851
	Thermus	20.3704	2.08333	4.25532	1.06762	0	1.37222	0.0125	0.0446809	0.0683274	0			Pseudarcicella	91.0448	3.19149	1.3209	0.0744681
	Chthonobacter	14.8148	0	0	0	0	1.1963	0	0	0	0			Thermoanaerobacterium	95.5224	1.06383	1.31791	0.00319149
	Phyllobacterium	20.3704	0	0	0	0	1.12407	0	0	0	0			Bradyrhizobium	95.5224	62.766	1.2194	0.810638
	Acinetobacter	40.7407	89.5833	6.38298	14.5907	0	0.998148	3.66771	0.602128	0.977936	0			Streptococcus	67.1642	29.7872	0.758209	0.505319
	Atopostipes	14.8148	2.08333	3.19149	4.62633	0	0.946296	0.00520833	0.134043	0.128826	0			Caldicellulosiruptor	97.0149	0	0.752239	0
	Rubellimicrobium	14.8148	3.125	1.06383	1.06762	0	0.927778	0.0541667	0.00744681	0.0149466	0			Fusobacterium	58.209	9.57447	0.722388	0.114894
	Paracoccus	22.2222	69.7917	0	29.8932	0	0.788889	1.59479	0	1.44128	0			Bacteroides	44.7761	0	0.680597	0
	Alishewanella	1.85185	1.04167	0	0.355872	0	0.690741	0.00104167	0	0.0241993	0			Actinomyces	64.1791	23.4043	0.576119	0.241489
	Actinomyces	12.963	19.7917	6.38298	16.726	0	0.653704	0.194792	1.20851	0.509964	0			Turicella	80.597	4.25532	0.48806	0.0425532
	Collinsella	1.85185	14.5833	0	0	0	0.635185	0.147917	0	0	0			Thermus	59.7015	6.38298	0.471642	0.0382979
	Brevundimonas	9.25926	78.125	0	18.5053	0	0.631481	1.25729	0	0.823132	0			Porphyromonas	43.2836	0	0.468657	0
	Porphyromonas	12.963	0	1.06383	2.84698	0	0.62037	0	0.0106383	0.187544	0			Sphingomonas	77.6119	76.5957	0.41791	1.40106
	Alcaligenes	9.25926	0	2.12766	0.355872	0	0.605556	0	0.0670213	0.0398577	0			Leuconostoc	61.194	4.25532	0.404478	0.0319149
	Bacillus	18.5185	40.625	2.12766	37.7224	0	0.583333	1.4875	0.432979	2.5363	0			Kocuria	17.9104	15.9574	0.402985	0.921277
	Kytococcus	5.55556	0	0	1.06762	0	0.57037	0	0	0.0501779	0			Methylobacterium-Methylorubrum	68.6567	42.5532	0.386567	0.511702
	Gardnerella	11.1111	0	1.06383	0.355872	0	0.55	0	0.96383	0.00996441	0			Dialister	32.8358	0	0.353731	0
	Belnapia	1.85185	0	0	0.355872	0	0.544444	0	0	0.0743772	0			Veillonella	49.2537	6.38298	0.320896	0.0382979
	Escherichia-Shigella	7.40741	18.75	0	3.55872	0	0.524074	0.2125	0	0.458719	0			Rothia	35.8209	18.0851	0.307463	0.182979
	Mycobacterium	9.25926	9.375	2.12766	4.62633	0	0.483333	0.015625	1.13298	0.15516	0			Akkermansia	22.3881	0	0.292537	0
	Methylocella	3.7037	0	0	0	0	0.455556	0	0	0	0			Capnocytophaga	28.3582	0	0.264179	0
	Friedmanniella	7.40741	0	0	0.711744	0	0.453704	0	0	0.0149466	0			Pedobacter	65.6716	1.06383	0.256716	0.00744681
	Sneathia	5.55556	0	0	0	0	0.446296	0	0	0	0			Burkholderia-Caballeronia-Paraburkholderia	44.7761	0	0.235821	0
	Pelomonas	25.9259	37.5	0	5.33808	0	0.433333	0.605208	0	0.200712	0			Carboxydocella	62.6866	0	0.231343	0
	Lactobacillus	11.1111	68.75	9.57447	50.5338	0	0.401852	4.24479	1.53404	9.35302	0			Faecalibacterium	23.8806	1.06383	0.231343	0.00106383
	Thermoactinomyces	5.55556	3.125	0	1.42349	0	0.4	0.00833333	0	0.0245552	0			Lawsonella	49.2537	25.5319	0.229851	0.28617
	Haemophilus	11.1111	3.125	0	6.76157	0	0.398148	0.0447917	0	0.363345	0			Agathobacter	31.3433	5.31915	0.229851	0.121277
	Roseomonas	9.25926	3.125	0	8.18505	0	0.398148	0.0135417	0	0.370107	0			Alloprevotella	32.8358	0	0.214925	0
	Psychrobacter	9.25926	5.20833	0	0.711744	0	0.392593	0.0489583	0	0.0911032	0			Tepidiphilus	55.2239	2.12766	0.208955	0.00425532
	Lachnoclostridium	3.7037	0	0	0.711744	0	0.387037	0	0	0.0117438	0			Arthrobacter	46.2687	2.12766	0.208955	0.0170213
	Hymenobacter	9.25926	0	0	3.55872	0	0.383333	0	0	0.201779	0			Polynucleobacter	44.7761	1.06383	0.2	0.00212766
	Veillonella	16.6667	31.25	4.25532	6.04982	0	0.362963	0.323958	0.720213	0.108185	0			Campylobacter	34.3284	0	0.198507	0
	Bacteroides	9.25926	46.875	1.06383	1.06762	0	0.348148	0.9375	0.0212766	0.0231317	0			Fenollaria	20.8955	0	0.191045	0
	Iamia	3.7037	6.25	0	0	0	0.342593	0.00833333	0	0	0			Caldanaerobius	44.7761	0	0.189552	0
	Finegoldia	7.40741	13.5417	6.38298	3.55872	0	0.338889	1.63229	0.478723	0.0736655	0			Butyrivibrio	23.8806	0	0.189552	0
	SM1A02	1.85185	6.25	0	0	0	0.333333	0.0104167	0	0	0			Cloacibacterium	34.3284	1.06383	0.186567	0.00212766
	Achromobacter	1.85185	5.20833	0	1.06762	0	0.32963	0.009375	0	0.019573	0			Gardnerella	17.9104	3.19149	0.185075	0.0308511
	Leuconostoc	7.40741	1.04167	3.19149	3.20285	0	0.311111	0.00104167	1.47021	0.161922	0			Bdellovibrio	41.791	4.25532	0.177612	0.0606383
	Clostridium_sensu_stricto_8	1.85185	0	1.06383	0	0	0.311111	0	1.03936	0	0			Rhodoluna	40.2985	0	0.176119	0
	Gemella	3.7037	1.04167	2.12766	4.27046	0	0.288889	0.003125	0.0617021	0.212811	0			Legionella	37.3134	2.12766	0.174627	0.012766
	Anaerococcus	1.85185	15.625	8.51064	5.33808	100	0.285185	0.355208	0.193617	0.0975089	1.9			Duganella	34.3284	0	0.173134	0
	Modestobacter	3.7037	0	0	2.13523	0	0.264815	0	0	0.184342	0			Sediminibacterium	34.3284	62.766	0.173134	0.865957
	Macrococcus	5.55556	0	0	0.355872	0	0.235185	0	0	0.0572954	0			Peptoniphilus	35.8209	3.19149	0.171642	0.0276596
	Roseburia	3.7037	1.04167	0	0	0	0.235185	0.00104167	0	0	0			Leptotrichia	22.3881	11.7021	0.167164	0.102128
	WD2101_soil_group	1.85185	0	0	0.355872	0	0.233333	0	0	0.00355872	0			Fonticella	47.7612	0	0.164179	0
	Mucilaginibacter	1.85185	0	1.06383	1.06762	0	0.225926	0	0.825532	0.0380783	0			Sporolactobacillus	35.8209	0	0.162687	0
	Prevotella	9.25926	68.75	2.12766	6.76157	0	0.224074	4.61667	0.0159574	0.270463	0			Brevundimonas	40.2985	30.8511	0.158209	0.326596
	Bifidobacterium	3.7037	48.9583	2.12766	11.032	0	0.22037	0.872917	0.0585106	0.246975	0			Finegoldia	32.8358	7.44681	0.158209	0.0904255
	Flectobacillus	3.7037	0	0	0	0	0.218519	0	0	0	0			Anaerococcus	37.3134	0	0.152239	0
	Turicibacter	1.85185	6.25	0	0	0	0.214815	0.0208333	0	0	0			Selenomonas	14.9254	0	0.152239	0
	JG30-KF-CM45	5.55556	43.75	0	2.13523	0	0.205556	0.204167	0	0.0209964	0			Mucilaginibacter	25.3731	0	0.149254	0
	Enterococcus	3.7037	22.9167	3.19149	22.7758	0	0.203704	0.830208	0.11383	1.39644	0			Lachnospiraceae_NK4A136_group	28.3582	0	0.138806	0
	Sporosarcina	3.7037	0	0	1.42349	0	0.203704	0	0	0.222776	0			Candidatus_Kaiserbacteria	50.7463	0	0.134328	0
	Geobacillus	5.55556	0	0	2.4911	0	0.196296	0	0	0.34306	0			Gemella	31.3433	7.44681	0.131343	0.131915
	0319-6G20	1.85185	25	0	1.06762	0	0.187037	0.0489583	0	0.164769	0			Allorhizobium-Neorhizobium-Pararhizobium-Rhizobium	38.806	10.6383	0.126866	0.0914894
	Phenylobacterium	5.55556	3.125	0	0.711744	0	0.183333	0.00520833	0	0.0199288	0			Microbacterium	37.3134	3.19149	0.123881	0.0244681
	AKIW781	1.85185	0	0	0	0	0.183333	0	0	0	0			Alloiococcus	23.8806	0	0.123881	0
	Delftia	5.55556	1.04167	0	0.355872	0	0.181481	0.00208333	0	0.183274	0			Rubrobacter	35.8209	1.06383	0.119403	0.00106383
	Massilia	9.25926	26.0417	0	5.33808	0	0.177778	0.277083	0	0.405338	0			Pseudoglutamicibacter	32.8358	0	0.11791	0
	Dermabacter	1.85185	0	4.25532	0.355872	0	0.172222	0	1.87234	0.00213523	0			Janthinobacterium	13.4328	0	0.114925	0
	Micrococcus	3.7037	9.375	5.31915	25.2669	0	0.17037	0.589583	1.2383	2.46441	0			Oligella	23.8806	0	0.11194	0
	Peredibacter	3.7037	2.08333	0	1.06762	0	0.161111	0.00208333	0	0.041637	0			Neisseria	7.46269	1.06383	0.11194	0.00319149
	Segetibacter	5.55556	0	0	0.711744	0	0.155556	0	0	0.211388	0			AB1	16.4179	0	0.110448	0
	Subdoligranulum	1.85185	10.4167	0	0.355872	0	0.151852	0.0708333	0	0.0491103	0			Aeromonas	17.9104	7.44681	0.107463	0.0957447
	Clostridium_sensu_stricto_1	1.85185	9.375	1.06383	4.98221	0	0.148148	0.0239583	0.893617	0.0964413	0			Treponema	20.8955	5.31915	0.1	0.0723404
	Carnobacterium	3.7037	5.20833	0	0.355872	0	0.146296	0.0385417	0	0.0384342	0			Fluviicola	26.8657	0	0.0955224	0
	Comamonas	3.7037	5.20833	0	3.55872	0	0.144444	0.0125	0	0.212456	0			Sphingobium	17.9104	2.12766	0.0880597	0.0606383
	KD4-96	1.85185	16.6667	0	0	0	0.138889	0.04375	0	0	0			Varibaculum	17.9104	2.12766	0.0865672	0.0180851
	Brochothrix	3.7037	1.04167	0	0.355872	0	0.131481	0.00208333	0	0.00854093	0			Undibacterium	20.8955	0	0.0835821	0
	Aerococcus	3.7037	3.125	0	0.355872	0	0.127778	0.0135417	0	0.00818505	0			Mycobacterium	23.8806	3.19149	0.0820896	0.00531915
	Enhydrobacter	14.8148	35.4167	1.06383	14.5907	100	0.118519	0.782292	0.0148936	0.602491	1.4			Lachnospira	13.4328	1.06383	0.080597	0.0319149
	Peptoniphilus	5.55556	8.33333	2.12766	3.55872	100	0.116667	0.33125	0.392553	0.0939502	8.1			PeM15	28.3582	0	0.080597	0
	Allorhizobium-Neorhizobium-Pararhizobium-Rhizobium	3.7037	43.75	1.06383	10.6762	0	0.116667	0.236458	0.0393617	0.357295	0			Chryseobacterium	26.8657	0	0.080597	0
	Skermanella	1.85185	1.04167	0	0.711744	0	0.116667	0.00104167	0	0.069395	0			Atopobium	16.4179	4.25532	0.080597	0.0276596
	Anoxybacillus	1.85185	0	1.06383	4.98221	0	0.1	0	0.406383	0.734164	0			Prosthecobacter	22.3881	0	0.0761194	0
	Caulobacter	1.85185	29.1667	0	0	0	0.1	0.0552083	0	0	0			Alistipes	17.9104	1.06383	0.0746269	0.00106383
	[Eubacterium]_nodatum_group	1.85185	6.25	0	0	0	0.0925926	0.00729167	0	0	0			Facklamia	22.3881	0	0.0716418	0
	Pseudonocardia	1.85185	5.20833	0	1.77936	0	0.0888889	0.00625	0	0.0679715	0			Roseburia	14.9254	0	0.0656716	0
	Lawsonella	3.7037	8.33333	12.766	6.76157	0	0.0777778	0.283333	1.76489	0.370463	0			Lachnospiraceae_UCG-001	19.403	0	0.0626866	0
	Cardiobacterium	1.85185	1.04167	0	0.711744	0	0.0759259	0.00104167	0	0.0188612	0			Nosocomiicoccus	13.4328	3.19149	0.0626866	0.0202128
	Nocardioides	11.1111	27.0833	1.06383	4.62633	0	0.0740741	0.167708	0.0340426	0.0501779	0			Nocardioides	22.3881	12.766	0.061194	0.508511
	Moraxella	3.7037	0	1.06383	1.77936	0	0.0740741	0	0.0148936	0.0565836	0			Brevibacterium	14.9254	15.9574	0.061194	0.918085
	Amaricoccus	1.85185	63.5417	0	1.06762	0	0.0740741	0.346875	0	0.0402135	0			Clostridium_sensu_stricto_1	19.403	1.06383	0.0597015	0.0117021
	Parvimonas	3.7037	0	1.06383	0.355872	0	0.0703704	0	0.00425532	0.0352313	0			Massilia	19.403	1.06383	0.0597015	0.00106383
	Rothia	1.85185	2.08333	6.38298	11.7438	0	0.0685185	0.0489583	2.1883	1.01566	0			Parabacteroides	19.403	0	0.058209	0
	Schlegelella	3.7037	2.08333	1.06383	1.42349	0	0.0685185	0.0114583	0.00212766	0.0252669	0			Sutterella	16.4179	0	0.0567164	0
	Aggregatibacter	1.85185	0	0	1.06762	0	0.0648148	0	0	0.143772	0			Phreatobacter	13.4328	14.8936	0.0567164	0.168085
	Devosia	1.85185	10.4167	0	1.77936	0	0.0648148	0.0197917	0	0.0935943	0			Phascolarctobacterium	14.9254	1.06383	0.0537313	0.00106383
	Megasphaera	1.85185	19.7917	0	0.355872	0	0.062963	0.0697917	0	0.00320285	0			Bifidobacterium	19.403	4.25532	0.0522388	0.0265957
	Propionibacterium	3.7037	0	0	2.13523	0	0.0611111	0	0	0.0886121	0			Deinococcus	16.4179	1.06383	0.0522388	0.00212766
	Lysobacter	3.7037	8.33333	0	0.355872	0	0.0592593	0.0208333	0	0.00142349	0			Exiguobacterium	13.4328	3.19149	0.0492537	0.0691489
	Oceanobacillus	3.7037	7.29167	0	3.55872	0	0.0574074	0.05625	0	0.0690391	0			Ezakiella	13.4328	0	0.0492537	0
	Saccharopolyspora	1.85185	3.125	0	0.711744	0	0.0555556	0.00625	0	0.00533808	0			Tannerella	16.4179	0	0.0477612	0
	Brachybacterium	5.55556	21.875	6.38298	2.84698	0	0.05	0.286458	1.74255	0.0644128	0			Ruminobacter	14.9254	1.06383	0.0477612	0.00531915
	Lactococcus	3.7037	15.625	1.06383	5.69395	0	0.0481481	0.10625	0.00638298	0.142705	0			Dorea	13.4328	1.06383	0.0477612	0.0265957
	TM7a	1.85185	9.375	0	2.84698	0	0.0481481	0.0125	0	0.15516	0			RF39	16.4179	0	0.0447761	0
	Flavobacterium	7.40741	41.6667	0	1.77936	0	0.0462963	0.260417	0	0.0220641	0			F0058	14.9254	0	0.0447761	0
	Peptostreptococcus	3.7037	0	1.06383	1.06762	0	0.0462963	0	0.967021	0.00960854	0			Cardiobacterium	13.4328	0	0.0447761	0
	Jeotgalicoccus	1.85185	2.08333	0	0.355872	0	0.0444444	0.00208333	0	0.0181495	0			Fusicatenibacter	8.95522	0	0.0432836	0
	Chryseobacterium	7.40741	44.7917	0	12.4555	0	0.0444444	0.280208	0	0.147331	0			Subdoligranulum	10.4478	0	0.041791	0
	Leptotrichia	7.40741	10.4167	0	2.4911	0	0.0425926	0.0520833	0	0.0298932	0			Weissella	5.97015	3.19149	0.041791	0.05
	Lysinibacillus	1.85185	2.08333	1.06383	1.06762	0	0.0388889	0.00520833	0.0468085	0.0953737	0			Bosea	19.403	15.9574	0.0402985	0.106383
	Fusobacterium	9.25926	22.9167	3.19149	3.20285	0	0.037037	0.151042	0.17766	0.0430605	0			Hydrogenophilus	14.9254	5.31915	0.0373134	0.0265957
	Stenotrophomonas	9.25926	39.5833	2.12766	6.76157	0	0.0351852	0.170833	0.00531915	0.086121	0			Lachnospiraceae_ND3007_group	11.9403	0	0.0373134	0
	Microbacterium	5.55556	9.375	0	9.60854	0	0.0333333	0.0645833	0	0.120996	0			Catenibacterium	10.4478	1.06383	0.0373134	0.00744681
	Tissierella	3.7037	1.04167	4.25532	0.355872	0	0.0333333	0.00104167	2.10532	0.0718861	0			[Eubacterium]_siraeum_group	10.4478	0	0.0358209	0
	Faecalibacterium	1.85185	18.75	0	0	0	0.0314815	0.223958	0	0	0			Sphingobacterium	8.95522	5.31915	0.0358209	0.0648936
	Holdemanella	1.85185	0	0	0.355872	0	0.0314815	0	0	0.00854093	0			Coprococcus	8.95522	1.06383	0.0343284	0.0106383
	Novosphingobium	3.7037	7.29167	0	10.3203	0	0.0296296	0.0416667	0	0.160498	0			Erysipelotrichaceae_UCG-003	13.4328	0	0.0313433	0
	Paenibacillus	1.85185	12.5	0	5.33808	0	0.0296296	0.0552083	0	0.041637	0			Lautropia	10.4478	1.06383	0.0313433	0.00106383
	Clostridia_UCG-014	1.85185	28.125	0	0.711744	0	0.0259259	0.164583	0	0.0181495	0			Bergeyella	14.9254	0	0.0298507	0
	[Ruminococcus]_torques_group	1.85185	11.4583	0	0	0	0.0259259	0.0822917	0	0	0			F0332	8.95522	0	0.0283582	0
	Deinococcus	5.55556	20.8333	2.12766	1.77936	0	0.0240741	0.103125	0.0595745	0.0241993	0			Rheinheimera	8.95522	1.06383	0.0283582	0.00106383
	Neisseria	1.85185	8.33333	1.06383	6.76157	0	0.0222222	0.140625	0.0680851	0.233096	0			Parasutterella	7.46269	0	0.0283582	0
	Tepidimonas	1.85185	0	0	4.98221	0	0.0222222	0	0	0.909609	0			Sneathia	4.47761	0	0.0283582	0
	Thermomonas	1.85185	3.125	0	0.355872	0	0.0203704	0.028125	0	0.00533808	0			Megasphaera	8.95522	2.12766	0.0268657	0.012766
	Pedobacter	3.7037	37.5	0	1.06762	0	0.0111111	0.102083	0	0.00854093	0			Kingella	8.95522	0	0.0268657	0
	Gaiella	1.85185	9.375	0	1.42349	0	0.0111111	0.015625	0	0.0395018	0			Parvimonas	11.9403	1.06383	0.0253731	0.00425532
	Phreatobacter	1.85185	3.125	0	0.711744	0	0.0111111	0.003125	0	0.0491103	0			Peptostreptococcus	10.4478	2.12766	0.0253731	0.00851064
	Streptomyces	1.85185	10.4167	0	1.42349	0	0.0111111	0.0135417	0	0.0540925	0			Anaeroglobus	10.4478	0	0.0238806	0
	Sphingobacterium	1.85185	25	0	7.11744	0	0.00740741	0.0927083	0	0.0647687	0			Solobacterium	11.9403	0	0.0223881	0
	Dietzia	1.85185	9.375	1.06383	2.84698	0	0.00740741	0.0416667	0.00531915	0.0316726	0			Pseudopropionibacterium	7.46269	1.06383	0.0223881	0.0138298
	Ornithinicoccus	1.85185	9.375	0	0.355872	0	0.00555556	0.0375	0	0.00284698	0			Clostridia_UCG-014	8.95522	1.06383	0.0208955	0.00212766
	Exiguobacterium	3.7037	13.5417	2.12766	1.06762	0	0.00555556	0.185417	0.12234	0.0188612	0			Catonella	5.97015	2.12766	0.0208955	0.0276596
	Campylobacter	1.85185	10.4167	0	0.711744	0	0.0037037	0.0458333	0	0.00533808	0			Blautia	11.9403	1.06383	0.019403	0.0138298
	Dialister	1.85185	11.4583	0	0.355872	0	0.0037037	0.747917	0	0.00142349	0			Auricoccus-Abyssicoccus	8.95522	4.25532	0.0179104	0.0489362
	Acetitomaculum	1.85185	9.375	0	0	0	0.00185185	0.015625	0	0	0			[Eubacterium]_yurii_group	5.97015	0	0.0179104	0
	Alistipes	1.85185	15.625	0	0.355872	0	0.00185185	0.104167	0	0.0120996	0			Collinsella	10.4478	2.12766	0.0164179	0.0170213
	Ezakiella	1.85185	0	1.06383	0.711744	0	0.00185185	0	0.0297872	0.0327402	0			Gluconobacter	8.95522	1.06383	0.0164179	0.00851064
	Facklamia	1.85185	1.04167	0	0.711744	0	0.00185185	0.00104167	0	0.0174377	0			Dietzia	7.46269	8.51064	0.0164179	0.135106
	Ferruginibacter	1.85185	5.20833	0	0	0	0.00185185	0.0166667	0	0	0			Paracoccus	7.46269	11.7021	0.0164179	0.0234043
	0319-7L14	0	0	1.06383	0	0	0	0	1.03404	0	0			[Eubacterium]_nodatum_group	7.46269	2.12766	0.0164179	0.0170213
	37-13	0	3.125	0	0.355872	0	0	0.003125	0	0.0441281	0			Lachnospiraceae_UCG-004	5.97015	0	0.0164179	0
	A4b	0	15.625	0	0	0	0	0.0552083	0	0	0			Enhydrobacter	4.47761	3.19149	0.0164179	0.169149
	Abiotrophia	0	1.04167	2.12766	2.84698	0	0	0.00104167	0.154255	0.108185	0			Roseomonas	7.46269	3.19149	0.0149254	0.0234043
	Acetobacter	0	8.33333	0	55.8719	0	0	0.438542	0	13.1569	0			Centipeda	7.46269	0	0.0134328	0
	Acidipropionibacterium	0	0	0	6.76157	0	0	0	0	0.0523132	0			Marmoricola	2.98507	2.12766	0.0134328	0.0478723
	Actinobacillus	0	0	0	0.711744	0	0	0	0	0.00782918	0			Lachnoanaerobaculum	7.46269	1.06383	0.0119403	0.0117021
	Aeromicrobium	0	38.5417	0	1.42349	0	0	0.160417	0	0.0459075	0			[Eubacterium]_eligens_group	5.97015	0	0.0104478	0
	Agathobacter	0	6.25	0	0	0	0	0.0541667	0	0	0			Brachybacterium	2.98507	12.766	0.00895522	0.0914894
	Aliihoeflea	0	0	0	5.69395	0	0	0	0	0.12242	0			Micrococcus	2.98507	10.6383	0.00895522	0.0723404
	Aliterella	0	0	1.06383	0.711744	0	0	0	0.970213	0.00747331	0			Blastomonas	4.47761	1.06383	0.00895522	0.0148936
	Alloprevotella	0	28.125	0	2.13523	0	0	0.111458	0	0.0135231	0			Rhodopseudomonas	4.47761	4.25532	0.00746269	0.05
	Arenimonas	0	13.5417	0	0.711744	0	0	0.0291667	0	0.0704626	0			Filifactor	4.47761	2.12766	0.00597015	0.00957447
	Arthrobacter	0	0	1.06383	0	0	0	0	0.976596	0	0			Alcaligenes	2.98507	8.51064	0.00597015	1.65213
	Atopobium	0	5.20833	2.12766	0.711744	0	0	0.0145833	0.0457447	0.00711744	0			Paenalcaligenes	1.49254	6.38298	0.00597015	0.314894
	Aurantimicrobium	0	0	1.06383	0	0	0	0	0.93617	0	0			Sphingorhabdus	1.49254	1.06383	0.00597015	0.012766
	Aureimonas	0	1.04167	0	4.98221	0	0	0.00104167	0	0.134164	0			Streptomyces	1.49254	1.06383	0.00597015	0.00106383
	BD7-11	0	33.3333	0	0	0	0	0.10625	0	0	0			67-14	2.98507	1.06383	0.00447761	0.0170213
	Bacteroidales_UCG-001	0	14.5833	0	0	0	0	0.0697917	0	0	0			Empedobacter	1.49254	8.51064	0.00447761	0.0457447
	Bdellovibrio	0	21.875	0	1.42349	0	0	0.0489583	0	0.011032	0			Jeotgalicoccus	1.49254	6.38298	0.00447761	0.0776596
	Bergeyella	0	0	1.06383	1.06762	0	0	0	0.012766	0.133808	0			Pedomicrobium	1.49254	22.3404	0.00447761	0.234043
	Blastococcus	0	7.29167	0	2.4911	0	0	0.0104167	0	0.151246	0			Halomonas	1.49254	100	0.00298507	75.0319
	Blautia	0	11.4583	0	0.355872	0	0	0.16875	0	0.0156584	0			Microvirga	1.49254	1.06383	0.00298507	0.0159574
	Blfdi19	0	26.0417	0	0	0	0	0.0520833	0	0	0			Aliidiomarina	0	3.19149	0	0.0308511
	Bosea	0	3.125	0	6.76157	0	0	0.00625	0	0.174377	0			Eremococcus	0	1.06383	0	0.0170213
	Bradyrhizobium	0	13.5417	0	1.06762	0	0	0.021875	0	0.0935943	0			Janibacter	0	4.25532	0	0.0776596
	Brevibacillus	0	2.08333	0	0.711744	0	0	0.00520833	0	0.0188612	0			Jatrophihabitans	0	5.31915	0	0.043617
	Brevibacterium	0	15.625	2.12766	2.4911	0	0	0.141667	0.0446809	0.0352313	0			Kineococcus	0	1.06383	0	0.0117021
	Bryobacter	0	9.375	0	0	0	0	0.0177083	0	0	0			Luteitalea	0	2.12766	0	0.0170213
	Butyrivibrio	0	9.375	0	0	0	0	0.0145833	0	0	0			Moraxella	0	1.06383	0	0.0202128
	Caenimonas	0	0	0	0.355872	0	0	0	0	0.044484	0			Pelagibacterium	0	7.44681	0	0.112766
	Candidatus_Alysiosphaera	0	5.20833	0	0.355872	0	0	0.00625	0	0.0683274	0			Psychroglaciecola	0	1.06383	0	0.0180851
	Candidatus_Berkiella	0	1.04167	0	0	0	0	0.0114583	0	0	0			Saccharopolyspora	0	1.06383	0	0.0138298
	Candidatus_Obscuribacter	0	4.16667	0	6.76157	0	0	0.0635417	0	0.481851	0			Salinicoccus	0	3.19149	0	0.0382979
	Candidatus_Saccharimonas	0	14.5833	0	0.355872	0	0	0.0479167	0	0.000711744	0
	Capnocytophaga	0	1.04167	0	2.84698	0	0	0.00104167	0	0.0661922	0
	Chiayiivirga	0	29.1667	0	0	0	0	0.0822917	0	0	0
	Christensenellaceae_R-7_group	0	28.125	1.06383	0	0	0	0.101042	0.184043	0	0
	Cloacibacterium	0	30.2083	0	11.3879	0	0	0.315625	0	0.360854	0
	Clostridia_vadinBB60_group	0	9.375	0	0	0	0	0.0125	0	0	0
	Colidextribacter	0	13.5417	0	0	0	0	0.034375	0	0	0
	Curvibacter	0	1.04167	1.06383	0.711744	0	0	0.00104167	0.593617	0.0548043	0
	DNF00809	0	0	2.12766	0	0	0	0	1.75532	0	0
	DSSD61	0	1.04167	0	0.355872	0	0	0.00104167	0	0.0441281	0
	Dadabacteriales	0	10.4167	0	0	0	0	0.01875	0	0	0
	Desulfovibrio	0	8.33333	0	1.06762	0	0	0.009375	0	0.011032	0
	Duganella	0	0	5.31915	0.355872	0	0	0	0.225532	0.0992883	0
	Dyella	0	12.5	0	0.355872	0	0	0.0229167	0	0.0156584	0
	Edaphobaculum	0	8.33333	0	0.711744	0	0	0.0145833	0	0.024911	0
	Erysipelotrichaceae_UCG-002	0	17.7083	0	0	0	0	0.05625	0	0	0
	F082	0	22.9167	0	0	0	0	0.195833	0	0	0
	Faecalibaculum	0	0	1.06383	0	0	0	0	0.4	0	0
	Fenollaria	0	1.04167	0	0.355872	0	0	0.0958333	0	0.115658	0
	Flavisolibacter	0	0	1.06383	1.06762	0	0	0	0.874468	0.030605	0
	Fluviicola	0	7.29167	0	0.355872	0	0	0.0104167	0	0.00640569	0
	Fonticella	0	0	0	1.77936	0	0	0	0	0.0498221	0
	Georgenia	0	6.25	0	1.06762	0	0	0.0385417	0	0.0238434	0
	Gitt-GS-136	0	7.29167	1.06383	1.06762	0	0	0.0125	0.238298	0.228114	0
	Gluconacetobacter	0	0	0	6.04982	0	0	0	0	0.256584	0
	Gordonia	0	1.04167	1.06383	9.25267	0	0	0.00104167	0.0585106	0.303203	0
	Granulicatella	0	0	1.06383	0	0	0	0	0.893617	0	0
	Haliangium	0	7.29167	0	1.06762	0	0	0.0166667	0	0.0537367	0
	Halomonas	0	2.08333	0	0.711744	0	0	0.00520833	0	0.0886121	0
	Halotalea	0	0	0	2.13523	0	0	0	0	0.0419929	0
	Hydrogenophaga	0	6.25	0	0.711744	0	0	0.00833333	0	0.0412811	0
	Hydrogenophilus	0	0	0	2.84698	0	0	0	0	0.194306	0
	Hydrotalea	0	13.5417	0	0	0	0	0.0229167	0	0	0
	Hyphomicrobium	0	15.625	0	0	0	0	0.0229167	0	0	0
	Keratinibaculum	0	1.04167	0	0	0	0	0.133333	0	0	0
	Kocuria	0	7.29167	4.25532	7.82918	0	0	0.0895833	2.94681	0.316726	0
	Lachnospiraceae_NK3A20_group	0	19.7917	0	0	0	0	0.0947917	0	0	0
	Lachnospiraceae_XPB1014_group	0	13.5417	0	0	0	0	0.034375	0	0	0
	Lautropia	0	0	0	2.84698	0	0	0	0	0.0960854	0
	Luteimonas	0	11.4583	0	2.13523	0	0	0.0166667	0	0.151246	0
	MB-A2-108	0	11.4583	0	0.355872	0	0	0.021875	0	0.0330961	0
	Megamonas	0	7.29167	0	0	0	0	0.407292	0	0	0
	Meiothermus	0	12.5	0	0.355872	0	0	0.0302083	0	0.0174377	0
	Mesorhizobium	0	12.5	0	0.355872	0	0	0.01875	0	0.00533808	0
	Micropruina	0	4.16667	0	0	0	0	0.00833333	0	0	0
	Microvirga	0	7.29167	0	0.355872	0	0	0.0104167	0	0.0128114	0
	Moheibacter	0	1.04167	0	4.62633	0	0	0.003125	0	0.345196	0
	Monoglobus	0	8.33333	0	0	0	0	0.015625	0	0	0
	Myroides	0	1.04167	0	0.711744	0	0	0.00104167	0	0.180427	0
	NK4A214_group	0	17.7083	0	0	0	0	0.115625	0	0	0
	Nakamurella	0	48.9583	0	0.711744	0	0	0.20625	0	0.0160142	0
	Nesterenkonia	0	0	0	2.84698	0	0	0	0	0.212456	0
	Noviherbaspirillum	0	0	0	0.711744	0	0	0	0	0.0718861	0
	Olsenella	0	13.5417	0	0	0	0	0.0364583	0	0	0
	Oribacterium	0	3.125	2.12766	0.711744	0	0	0.003125	0.554255	0.00569395	0
	Paenarthrobacter	0	10.4167	0	0	0	0	0.0333333	0	0	0
	Paenisporosarcina	0	22.9167	0	0	0	0	0.463542	0	0	0
	Pajaroellobacter	0	7.29167	0	0.711744	0	0	0.0114583	0	0.0295374	0
	Parascardovia	0	0	1.06383	0	0	0	0	0.302128	0	0
	Pectobacterium	0	0	0	0.711744	0	0	0	0	0.270819	0
	Pediococcus	0	5.20833	0	16.0142	0	0	0.0104167	0	0.563345	0
	Pedomicrobium	0	3.125	0	0.355872	0	0	0.003125	0	0.0362989	0
	Pleomorphomonas	0	0	0	3.55872	0	0	0	0	0.044484	0
	Prevotellaceae_Ga6A1_group	0	17.7083	0	0	0	0	0.0364583	0	0	0
	Prevotellaceae_UCG-001	0	17.7083	0	0	0	0	0.0552083	0	0	0
	Prevotellaceae_UCG-003	0	18.75	0	0	0	0	0.0770833	0	0	0
	Prevotellaceae_UCG-004	0	13.5417	0	0.355872	0	0	0.028125	0	0.00284698	0
	Proteiniphilum	0	2.08333	0	4.27046	0	0	0.00833333	0	0.268683	0
	Proteus	0	0	0	0.711744	0	0	0	0	0.182562	0
	Pseudobutyrivibrio	0	15.625	0	0	0	0	0.04375	0	0	0
	Pseudoclavibacter	0	0	1.06383	4.27046	0	0	0	0.41383	0.0875445	0
	Pseudoxanthomonas	0	4.16667	0	2.13523	0	0	0.00625	0	0.0896797	0
	Quadrisphaera	0	0	0	2.84698	0	0	0	0	0.318505	0
	RB41	0	9.375	0	0.355872	0	0	0.0177083	0	0.0256228	0
	RF39	0	14.5833	0	0	0	0	0.0364583	0	0	0
	Reyranella	0	22.9167	0	0.355872	0	0	0.0354167	0	0.00854093	0
	Rhodococcus	0	93.75	2.12766	4.27046	0	0	9.95104	0.838298	0.8879	0
	Rikenellaceae_RC9_gut_group	0	25	0	0.355872	0	0	0.490625	0	0.016726	0
	Rodentibacter	0	1.04167	0	0	0	0	0.00625	0	0	0
	Rokubacteriales	0	9.375	0	0	0	0	0.0239583	0	0	0
	Romboutsia	0	12.5	0	0	0	0	0.0614583	0	0	0
	Ruminococcus	0	17.7083	0	0.711744	0	0	0.0510417	0	0.00604982	0
	S085	0	14.5833	1.06383	0	0	0	0.0208333	0.446809	0	0
	S5-A14a	0	0	0	1.06762	0	0	0	0	0.0320285	0
	SBR1031	0	17.7083	0	0.355872	0	0	0.040625	0	0.00391459	0
	Saccharimonadales	0	35.4167	1.06383	1.42349	0	0	0.1375	0.00319149	0.00355872	0
	Sediminibacterium	0	33.3333	0	0.355872	0	0	0.108333	0	0.00177936	0
	Sericytochromatia	0	16.6667	0	0	0	0	0.03125	0	0	0
	Shewanella	0	0	0	2.4911	0	0	0	0	0.164057	0
	Shuttleworthia	0	1.04167	0	1.06762	0	0	0.00208333	0	0.0320285	0
	Solobacterium	0	0	1.06383	0	0	0	0	0.388298	0	0
	Soonwooa	0	11.4583	0	0	0	0	0.025	0	0	0
	Sphaerochaeta	0	14.5833	0	0	0	0	0.0260417	0	0	0
	Sphingopyxis	0	6.25	0	0.355872	0	0	0.0114583	0	0.00925267	0
	Stomatobaculum	0	0	1.06383	0.711744	0	0	0	0.631915	0.0103203	0
	Subgroup_2	0	32.2917	0	0	0	0	0.0604167	0	0	0
	Succiniclasticum	0	16.6667	0	0	0	0	0.0645833	0	0	0
	Succinivibrio	0	15.625	0	0	0	0	0.0427083	0	0	0
	Succinivibrionaceae_UCG-001	0	8.33333	0	0	0	0	0.0197917	0	0	0
	TM7x	0	0	0	1.42349	0	0	0	0	0.0266904	0
	TRA3-20	0	12.5	0	1.77936	0	0	0.0354167	0	0.131317	0
	Taibaiella	0	0	0	1.06762	0	0	0	0	0.027758	0
	Tepidiphilus	0	0	0	5.33808	0	0	0	0	0.177224	0
	Terribacillus	0	0	0	2.13523	0	0	0	0	0.083274	0
	Terrimonas	0	6.25	0	0.355872	0	0	0.00833333	0	0.00142349	0
	Thermicanus	0	0	0	4.98221	0	0	0	0	0.272598	0
	Thermobifida	0	12.5	1.06383	0	0	0	0.0375	0.405319	0	0
	Thermomonospora	0	4.16667	0	0	0	0	0.0822917	0	0	0
	Thermopolyspora	0	4.16667	0	0	0	0	0.0708333	0	0	0
	Treponema	0	8.33333	0	0.355872	0	0	0.0239583	0	0.00427046	0
	Truepera	0	3.125	0	1.06762	0	0	0.00520833	0	0.0323843	0
	U29-B03	0	8.33333	0	0	0	0	0.015625	0	0	0
	UCG-001	0	5.20833	0	0	0	0	0.0114583	0	0	0
	UCG-002	0	15.625	0	0	0	0	0.03125	0	0	0
	UCG-005	0	14.5833	0	0.355872	0	0	0.025	0	0.0024911	0
	UCG-010	0	11.4583	0	0	0	0	0.0166667	0	0	0
	Vulcaniibacterium	0	0	0	0.355872	0	0	0	0	0.0188612	0
	WPS-2	0	31.25	0	0.355872	0	0	0.0645833	0	0.000711744	0
	Williamsia	0	0	0	1.42349	0	0	0	0	0.0761566	0
	Xanthobacter	0	0	0	19.9288	0	0	0	0	1.35302	0
	[Eubacterium]_coprostanoligenes_group	0	16.6667	0	0	0	0	0.0489583	0	0	0
	[Eubacterium]_hallii_group	0	13.5417	0	0	0	0	0.03125	0	0	0
	[Eubacterium]_ruminantium_group	0	12.5	0	0	0	0	0.0145833	0	0	0
	[Eubacterium]_siraeum_group	0	0	1.06383	0	0	0	0	0.190426	0	0
	[Ruminococcus]_gauvreauii_group	0	16.6667	0	0	0	0	0.0322917	0	0	0
	env.OPS_17	0	33.3333	0	0	0	0	0.107292	0	0	0
	p-2534-18B5_gut_group	0	8.33333	0	0	0	0	0.0104167	0	0	0

## Sheet: Table S6
Table S6: Beta-diversity statistics (PERMANOVA and Beta-dispersion permutation test) based on Euclidean distance of CLR-abundance. ***p = 0.001,*p < 0.05, n.s. p > 0.05
		PERMANOVA	V1V3 (PRJEB37724)		Df	SumOfSqs	R2	F	Pr(>F)			Beta-dispersion permutation test	V1V3 (PRJEB37724)	Pr(>F)
			Overall PERMANOVA	Overall (Cancer v.s. Cancer-adjacent)	1	236.3	0.01167	0.8621	0.54	n.s.			Overall (Cancer v.s. Cancer-adjacent)	0.349	n.s.
		PERMANOVA	Pooled-V3V4 (5 studies - PRJNA637875, PRJNA667140, PRJNA723425, PRJNA867176,PRJNA926328)		Df	SumOfSqs	R2	F	Pr(>F)			Beta-dispersion permutation test	Pooled-V3V4 (5 studies - PRJNA637875, PRJNA667140, PRJNA723425, PRJNA867176,PRJNA926328)	Pr(>F)
			Overall PERMANOVA	Overall	3	15598	0.0618	20.749	0.001	***			Overall	0.001	***
			Pairwise PERMANOVA	Cancer v.s. Cancer-adjacent	1	286	0.00513	1.6109	0.028	*			Cancer v.s. Cancer-adjacent	0.099472	n.s.
				Cancer v.s. Normal	1	2375	0.0132	9.7889	0.001	***			Cancer v.s. Normal	7.8187e-05	***
				Cancer v.s. Mastitis	1	11054	0.18735	40.3541	0.001	***			Cancer v.s. Mastitis	1.0573e-17	***
		PERMANOVA	V4V6 (PRJNA759366)		Df	SumOfSqs	R2	F	Pr(>F)			Beta-dispersion permutation test	V4V6 (PRJNA759366)	Pr(>F)
			Overall PERMANOVA	Overall (Cancer v.s. Cancer-adjacent)	1	714	0.03399	2.3222	0.002	**			Overall (Cancer v.s. Cancer-adjacent)	0.028	*

## Sheet: Table S7
Table S7: Beta-diversity statistics (PERMANOVA and Beta-dispersion permutation test) based on Bray-Curtis for rarefied relative abundance dataset. ***p = 0.001,*p < 0.05, n.s. p > 0.05
PERMANOVA			V1V3 (PRJEB37724)		Df	SumOfSqs	R2	F	Pr(>F)				V1V3 (PRJEB37724)	Pr(>F)
			Overall PERMANOVA	Overall (Cancer v.s. Cancer-adjacent)	1	0.0898	0.0048	0.3181	0.933	n.s.		Beta-dispersion permutation test	Overall (Cancer v.s. Cancer-adjacent)	0.399	n.s.
			Pooled-V3V4 (5 studies - PRJNA637875, PRJNA667140, PRJNA723425, PRJNA867176,PRJNA926328)		Df	SumOfSqs	R2	F	Pr(>F)				Pooled-V3V4 (5 studies - PRJNA637875, PRJNA667140, PRJNA723425, PRJNA867176,PRJNA926328)	Pr(>F)
			Overall PERMANOVA	Overall	3	13.801	0.06454	14.306	0.001	***		Beta-dispersion permutation test	Overall	0.001	***
			Pairwise PERMANOVA	Cancer v.s. Cancer-adjacent	1	0.642	0.00918	1.8104	0.023	*			Cancer v.s. Cancer-adjacent	0.94561	n.s.
				Cancer v.s. Normal	1	3.38	0.02203	10.364	0.001	***			Cancer v.s. Normal	0.026134	*
				Cancer v.s. Mastitis	1	6.991	0.15112	22.9862	0.001	***			Cancer v.s. Mastitis	7.8037e-14	***
		PERMANOVA	V4V6 (PRJNA759366)		Df	SumOfSqs	R2	F	Pr(>F)			Beta-dispersion permutation test	V4V6 (PRJNA759366)	Pr(>F)
			Overall PERMANOVA	Overall (Cancer v.s. Cancer-adjacent)	1	1.3345	0.06612	4.1067	0.001	***			Overall (Cancer v.s. Cancer-adjacent)	0.211	n.s.

## Sheet: Table S8
Table S8: Paired sample analyses - Beta-diversity statistics (PERMANOVA and beta-dispersion permutation test) based on Euclidean distance of CLR-abundance (paired). ***p = 0.001,*p < 0.05, n.s. p > 0.05
PERMANOVA	V1V3 (PRJEB37724)		Df	SumOfSqs	R2	F	Pr(>F)			Beta-dispersion permutation test	V1V3 (PRJEB37724)	Pr(>F)
	Overall PERMANOVA	Overall (Cancer v.s. Cancer-adjacent)	1	288	0.01497	0.9728	0.03	*			Overall (Cancer v.s. Cancer-adjacent)	0.265	n.s.
PERMANOVA	Pooled-V3V4 (3 studies - PRJNA637875 (N = 62, 31 pairs), PRJNA867176 (N=42, 21 pairs),PRJNA926328 (N= 14, 7 pairs))		Df	SumOfSqs	R2	F	Pr(>F)			Beta-dispersion permutation test	Pooled-V3V4 (3 studies - PRJNA637875 (N = 62, 31 pairs), PRJNA867176 (N=42, 21 pairs),PRJNA926328 (N= 14, 7 pairs))	Pr(>F)
	Overall PERMANOVA	Overall (Cancer v.s. Cancer-adjacent)	1	377.2	0.01216	1.5816	0.004	**			Overall (Cancer v.s. Cancer-adjacent)	0.065	n.s.
PERMANOVA	V4V6 (PRJNA759366 (N=64, 34 pairs)		Df	SumOfSqs	R2	F	Pr(>F)			Beta-dispersion permutation test	V4V6 (PRJNA759366 (N=64, 34 pairs)	Pr(>F)
	Overall PERMANOVA	Overall (Cancer v.s. Cancer-adjacent)	1	714	0.03399	2.3222	0.001	***			Overall (Cancer v.s. Cancer-adjacent)	0.023	*

## Sheet: Table S9
Table S9: Differential abundance analyses at the genus level for V1V3 primer set. (A) Unpaired CLR-abundance, (B) Paired CLR abundance, (C) Unpaired non rarefied relative abundance, (D) Paired non-rarefied relative abundance, (E) Unpaired rarefied relative abundance, (F) Paired rarefied relative abundance. Multiple Mann-Whitney test with Bonferroni-Dunn multiple comparison was used for unpaired a…
	Table S9A) Unpaired CLR-abundance (Cancer: N = 37, Cancer-adjacent: N = 38)	P value	Adjusted P Value	Mean rank of Cancer	Mean rank of Cancer-adjacent	Mean rank diff.	Mann-Whitney U	Mean of Cancer	Mean of Cancer-adjacent	Difference	SE of difference			Table S9B: Paired CLR abundance (N = 33 cancer and cancer-adjacent tissue pairs	Below threshold?	P value	Adjusted P Value	Sum of pos. ranks	Sum of neg. ranks	Sum of signed ranks (W)	Mean of Cancer	Mean of Cancer-adjacent	Difference	SE of difference			Table S9C) Unpaired non-rarefied relative abundance (Cancer: N = 37, Cancer-adjacent: N = 38)	P value	Adjusted P Value	Mean rank of Cancer	Mean rank of Cancer-adjacent	Mean rank diff.	Mann-Whitney U	Mean of Cancer	Mean of Cancer-adjacent	Difference	SE of difference			Table S9D: Paired non-rarefied relative abundance (N = 33 cancer and cancer-adjacent tissue pairs	P value	Adjusted P Value	Sum of pos. ranks	Sum of neg. ranks	Sum of signed ranks (W)	Mean of Cancer	Mean of Cancer-adjacent	Difference	SE of difference
	Streptococcus	0.308405	>0.999999	35.38	40.55	-5.174	606	0.1701	0.8753	-0.7052	0.468			Streptococcus	No	0.264126	>0.999999	217	-344	-127	0.2018	1.026	-0.8244	0.6133			Streptococcus	0.107094	>0.999999	35.22	40.71	-5.494	600	0.04251	0.2141	-0.1716	0.08927			Streptococcus	0.127075	>0.999999	117	-273	-156	0.04766	0.2465	-0.1988	0.1051
	Pajaroellobacter	0.298444	>0.999999	40.68	35.39	5.281	604	-0.3922	-0.6219	0.2297	0.2117			Pajaroellobacter	No	0.20751	>0.999999	352	-209	143	-0.4286	-0.6979	0.2692	0.2377			Pajaroellobacter	0.746667	>0.999999	38.03	37.97	0.05334	702	0.0145	0.009159	0.005337	0.01715			Pajaroellobacter	>0.999999	>0.999999	33	-32	1	0.01625	0.01055	0.005707	0.01965
	Myroides	0.870303	>0.999999	38.43	37.58	0.8535	687	0.8706	0.7813	0.08931	0.6003			Myroides	No	0.646437	>0.999999	307	-254	53	0.9872	0.9179	0.06926	0.5459			Myroides	0.936393	>0.999999	37.81	38.18	-0.3734	696	0.2855	0.1622	0.1233	0.1575			Myroides	>0.999999	>0.999999	185	-186	-1	0.3201	0.1867	0.1334	0.1767
	Rhodovastum	0.154881	>0.999999	41.65	34.45	7.201	568	-0.4077	-0.7869	0.3792	0.182			Rhodovastum	No	0.06522	>0.999999	384	-177	207	-0.446	-0.8878	0.4418	0.2097			Rhodovastum	0.493333	>0.999999	38.51	37.5	1.014	684	0.008178	0	0.008178	0.008178			Rhodovastum	>0.999999	>0.999999	33	0	33	0.009169	0	0.009169	0.009169
	Bosea	0.516767	>0.999999	39.68	36.37	3.307	641	-0.598	-0.5928	-0.005195	0.2137			Bosea	No	0.479796	>0.999999	321	-240	81	-0.6594	-0.6643	0.004937	0.2336			Bosea	>0.999999	>0.999999	37.5	38.49	-0.9868	684.5	0	0.02062	-0.02062	0.02062			Bosea	>0.999999	>0.999999	0	-33	-33	0	0.02375	-0.02375	0.02375
	Veillonella	0.516767	>0.999999	39.68	36.37	3.307	641	-0.598	-0.5942	-0.003805	0.2082			Veillonella	No	0.490893	>0.999999	320	-241	79	-0.6594	-0.6659	0.006538	0.2213			Veillonella	>0.999999	>0.999999	37.5	38.49	-0.9868	684.5	0	0.02598	-0.02598	0.02598			Veillonella	>0.999999	>0.999999	0	-33	-33	0	0.02992	-0.02992	0.02992
	Rhodococcus	0.788211	>0.999999	38.7	37.32	1.387	677	-0.598	-0.452	-0.146	0.226			Rhodococcus	No	0.887851	>0.999999	289	-272	17	-0.6594	-0.5021	-0.1573	0.2425			Rhodococcus	0.493333	>0.999999	37	38.97	-1.974	666	0	0.01731	-0.01731	0.01209			Rhodococcus	0.5	>0.999999	0	-65	-65	0	0.01993	-0.01993	0.01389
	Enterococcus	0.970592	>0.999999	38.11	37.89	0.2134	699	1.699	2.118	-0.4194	0.9078			Enterococcus	No	0.860067	>0.999999	270	-291	-21	1.916	2.202	-0.2866	0.6174			Enterococcus	0.540866	>0.999999	36.73	39.24	-2.507	656	6.525	12.48	-5.954	4.77			Enterococcus	0.486328	>0.999999	151	-220	-69	7.316	11.34	-4.024	3.086
	Hafnia-Obesumbacterium	0.154881	>0.999999	41.65	34.45	7.201	568	-0.4029	-0.7869	0.384	0.1853			Hafnia-Obesumbacterium	No	0.06522	>0.999999	384	-177	207	-0.4406	-0.8878	0.4472	0.2137			Hafnia-Obesumbacterium	0.493333	>0.999999	38.51	37.5	1.014	684	0.009764	0	0.009764	0.009764			Hafnia-Obesumbacterium	>0.999999	>0.999999	33	0	33	0.01095	0	0.01095	0.01095
	Fusobacterium	0.334248	>0.999999	40.49	35.58	4.908	611	-0.3307	-0.626	0.2953	0.2335			Fusobacterium	No	0.096953	>0.999999	374	-187	187	-0.3597	-0.7026	0.3428	0.2617			Fusobacterium	0.743196	>0.999999	38.05	37.95	0.1067	701	0.008266	0.002854	0.005412	0.007625			Fusobacterium	0.875	>0.999999	64	-62	2	0.009268	0.003287	0.005982	0.008673
	Brochothrix	0.489827	>0.999999	36.22	39.74	-3.521	637	5.048	5.738	-0.6896	1.063			Brochothrix	No	0.079849	>0.999999	182	-379	-197	5.105	6.393	-1.288	0.5093			Brochothrix	0.64624	>0.999999	36.84	39.13	-2.294	660	29.6	31.13	-1.53	8.022			Brochothrix	0.046508	>0.999999	152	-373	-221	27.13	34.05	-6.92	5.032
	Finegoldia	0.516767	>0.999999	39.68	36.37	3.307	641	-0.598	-0.6022	0.004146	0.2131			Finegoldia	No	0.479796	>0.999999	321	-240	81	-0.6594	-0.6751	0.01569	0.2268			Finegoldia	>0.999999	>0.999999	37.5	38.49	-0.9868	684.5	0	0.05438	-0.05438	0.05438			Finegoldia	>0.999999	>0.999999	0	-33	-33	0	0.06262	-0.06262	0.06262
	Alcaligenes	0.18114	>0.999999	41.43	34.66	6.775	576	-0.2703	-0.7869	0.5166	0.3414			Alcaligenes	No	0.073714	>0.999999	381	-180	201	-0.292	-0.8878	0.5958	0.3567			Alcaligenes	0.493333	>0.999999	38.51	37.5	1.014	684	2.391	0	2.391	2.391			Alcaligenes	>0.999999	>0.999999	33	0	33	2.681	0	2.681	2.681
	Persicobacter	0.154881	>0.999999	41.65	34.45	7.201	568	-0.3968	-0.7869	0.3901	0.1896			Persicobacter	No	0.06522	>0.999999	384	-177	207	-0.4338	-0.8878	0.454	0.2189			Persicobacter	0.493333	>0.999999	38.51	37.5	1.014	684	0.01224	0	0.01224	0.01224			Persicobacter	>0.999999	>0.999999	33	0	33	0.01372	0	0.01372	0.01372
	Calothrix_PCC-6303	0.32375	>0.999999	40.54	35.53	5.014	609	-0.4386	-0.6287	0.1902	0.261			Calothrix_PCC-6303	No	0.279761	>0.999999	342	-219	123	-0.4806	-0.7057	0.2251	0.2844			Calothrix_PCC-6303	0.746667	>0.999999	38.03	37.97	0.05334	702	0.03109	0.0133	0.01779	0.03382			Calothrix_PCC-6303	>0.999999	>0.999999	33	-32	1	0.03486	0.01532	0.01954	0.03851
	Cutibacterium	0.148786	>0.999999	34.3	41.61	-7.308	566	0.3581	1.657	-1.299	0.6814			Cutibacterium	No	0.104543	>0.999999	189	-372	-183	0.4126	1.927	-1.514	0.8257			Cutibacterium	0.083562	>0.999999	34.7	41.21	-6.508	581	2.271	2.119	0.1519	2.226			Cutibacterium	0.063629	>0.999999	107	-301	-194	2.546	2.44	0.1061	2.572
	Microbacterium	0.298444	>0.999999	40.68	35.39	5.281	604	-0.4058	-0.6299	0.2241	0.1989			Microbacterium	No	0.20751	>0.999999	352	-209	143	-0.4439	-0.7071	0.2631	0.222			Microbacterium	0.746667	>0.999999	38.03	37.97	0.05334	702	0.008749	0.006756	0.001993	0.01105			Microbacterium	>0.999999	>0.999999	33	-32	1	0.00981	0.00778	0.00203	0.01271
	Brevundimonas	0.565671	>0.999999	39.49	36.55	2.934	648	-0.2375	-0.2423	0.004827	0.388			Brevundimonas	No	0.737573	>0.999999	300	-261	39	-0.2552	-0.2607	0.005553	0.3212			Brevundimonas	0.838141	>0.999999	37.53	38.46	-0.9335	685.5	0.1032	0.2193	-0.116	0.1955			Brevundimonas	0.375	>0.999999	31	-95	-64	0.1157	0.2525	-0.1367	0.1239
	W5053	0.334248	>0.999999	40.49	35.58	4.908	611	-0.4237	-0.6739	0.2503	0.2276			W5053	No	0.214076	>0.999999	351	-210	141	-0.4639	-0.7578	0.2938	0.2301			W5053	0.746667	>0.999999	38.03	37.97	0.05334	702	0.008191	0.003508	0.004682	0.00891			W5053	>0.999999	>0.999999	33	-32	1	0.009184	0.00404	0.005144	0.01015
	Campylobacter	0.40171	>0.999999	40.16	35.89	4.267	623	-0.1872	-0.2602	0.07304	0.4572			Campylobacter	No	0.405972	>0.999999	328	-233	95	-0.1987	-0.2813	0.08257	0.2028			Campylobacter	0.838141	>0.999999	37.53	38.46	-0.9335	685.5	2.592	3.816	-1.223	3.721			Campylobacter	0.75	>0.999999	32	-64	-32	2.907	4.394	-1.487	1.991
	Methylobacterium-Methylorubrum	0.195432	>0.999999	41.32	34.76	6.561	580	0.0282	-0.2631	0.2913	0.3623			Methylobacterium-Methylorubrum	No	0.20751	>0.999999	352	-209	143	0.04272	-0.2846	0.3273	0.4491			Methylobacterium-Methylorubrum	0.680607	>0.999999	38.53	37.49	1.04	683.5	0.03125	0.2937	-0.2624	0.2806			Methylobacterium-Methylorubrum	0.828125	>0.999999	119	-91	28	0.03503	0.3382	-0.3031	0.3242
	Yersinia	0.214424	>0.999999	41.19	34.89	6.294	585	-0.3042	-0.6468	0.3425	0.2397			Yersinia	No	0.100693	>0.999999	373	-188	185	-0.33	-0.7265	0.3965	0.2475			Yersinia	0.489863	>0.999999	38.53	37.49	1.04	683.5	0.008116	0.003552	0.004563	0.007102			Yersinia	0.75	>0.999999	64	-32	32	0.009099	0.004091	0.005009	0.008154
	Staphylococcus	0.444538	>0.999999	36.03	39.92	-3.894	630	0.08064	0.771	-0.6903	0.4608			Staphylococcus	No	0.171085	>0.999999	203	-358	-155	0.1015	0.9061	-0.8046	0.5267			Staphylococcus	0.173218	>0.999999	35.73	40.21	-4.481	619	0.06022	0.5078	-0.4475	0.3204			Staphylococcus	0.096436	>0.999999	95	-256	-161	0.06752	0.5847	-0.5172	0.3657
	Phreatobacter	0.154881	>0.999999	41.65	34.45	7.201	568	-0.3914	-0.7869	0.3955	0.1935			Phreatobacter	No	0.06522	>0.999999	384	-177	207	-0.4277	-0.8878	0.4601	0.2235			Phreatobacter	0.493333	>0.999999	38.51	37.5	1.014	684	0.01494	0	0.01494	0.01494			Phreatobacter	>0.999999	>0.999999	33	0	33	0.01675	0	0.01675	0.01675
	Acinetobacter	0.350396	>0.999999	35.59	40.34	-4.748	614	2.102	2.862	-0.7603	0.8165			Acinetobacter	No	0.53659	>0.999999	245	-316	-71	2.368	3.314	-0.9464	0.761			Acinetobacter	0.35237	>0.999999	35.86	40.08	-4.214	624	2.757	2.09	0.6673	1.359			Acinetobacter	0.278103	>0.999999	187	-308	-121	3.092	2.407	0.6848	1.509
	Ezakiella	0.334248	>0.999999	40.49	35.58	4.908	611	-0.42	-0.5996	0.1796	0.2665			Ezakiella	No	0.227642	>0.999999	349	-212	137	-0.4598	-0.6722	0.2124	0.2791			Ezakiella	>0.999999	>0.999999	38	38	0	703	0.009383	0.05984	-0.05045	0.06057			Ezakiella	>0.999999	>0.999999	32	-33	-1	0.01052	0.0689	-0.05838	0.07003
	Porphyrobacter	0.572833	>0.999999	39.46	36.58	2.881	649	-0.598	-0.4808	-0.1172	0.2698			Porphyrobacter	No	0.279761	>0.999999	342	-219	123	-0.6594	-0.5353	-0.1241	0.3319			Porphyrobacter	0.493333	>0.999999	37	38.97	-1.974	666	0	0.5803	-0.5803	0.5733			Porphyrobacter	0.5	>0.999999	0	-65	-65	0	0.6683	-0.6683	0.6601
	Deinococcus	0.962195	>0.999999	37.86	38.13	-0.2667	698	-0.34	-0.279	-0.06101	0.2851			Deinococcus	No	0.846236	>0.999999	292	-269	23	-0.3701	-0.3029	-0.06715	0.2027			Deinococcus	0.357991	>0.999999	36.57	39.39	-2.827	650	0.1001	0.02731	0.07277	0.102			Deinococcus	0.625	>0.999999	33	-93	-60	0.1122	0.03145	0.08076	0.09084
	Treponema	0.087045	>0.999999	42.38	33.74	8.642	541	-0.1664	-0.7869	0.6204	0.2727			Treponema	No	0.022953	>0.999999	407	-154	253	-0.1755	-0.8878	0.7123	0.3217			Treponema	0.115068	>0.999999	39.54	36.5	3.041	646	2.712	0	2.712	2.702			Treponema	0.25	>0.999999	96	0	96	3.041	0	3.041	3.03
	Roseomonas	0.34496	>0.999999	40.43	35.63	4.801	613	-0.3989	-0.6097	0.2109	0.2552			Roseomonas	No	0.330267	>0.999999	336	-225	111	-0.4361	-0.6838	0.2477	0.2824			Roseomonas	0.746667	>0.999999	38.03	37.97	0.05334	702	0.05772	0.01456	0.04316	0.05953			Roseomonas	>0.999999	>0.999999	33	-32	1	0.06472	0.01676	0.04795	0.06736
	Comamonas	0.476643	>0.999999	39.84	36.21	3.627	635	-0.4161	-0.41	-0.006074	0.2906			Comamonas	No	0.479796	>0.999999	321	-240	81	-0.4555	-0.4539	-0.001586	0.3346			Comamonas	0.618265	>0.999999	37.49	38.5	-1.014	684	0.005976	0.05449	-0.04851	0.03956			Comamonas	0.5	>0.999999	31	-65	-34	0.0067	0.06274	-0.05604	0.04573
	Wolinella	0.18114	>0.999999	41.43	34.66	6.775	576	-0.4206	-0.7869	0.3662	0.2155			Wolinella	No	0.073714	>0.999999	381	-180	201	-0.4605	-0.8878	0.4273	0.2148			Wolinella	0.493333	>0.999999	38.51	37.5	1.014	684	0.009176	0	0.009176	0.009176			Wolinella	>0.999999	>0.999999	33	0	33	0.01029	0	0.01029	0.01029
	Blastopirellula	0.804475	>0.999999	38.65	37.37	1.28	679	-0.3811	-0.3641	-0.01703	0.3317			Blastopirellula	No	0.468833	>0.999999	322	-239	83	-0.4162	-0.401	-0.01526	0.4191			Blastopirellula	0.614795	>0.999999	37.05	38.92	-1.867	668	0.2608	0.04106	0.2198	0.2627			Blastopirellula	0.625	>0.999999	33	-93	-60	0.2925	0.04728	0.2452	0.2961
	Flavobacterium	0.234694	>0.999999	34.95	40.97	-6.028	590	1.219	2.045	-0.8261	0.6386			Flavobacterium	No	0.104543	>0.999999	189	-372	-183	1.378	2.374	-0.9954	0.5812			Flavobacterium	0.196116	>0.999999	35.09	40.83	-5.734	595.5	0.3367	0.566	-0.2293	0.2295			Flavobacterium	0.115049	>0.999999	149	-321	-172	0.3775	0.6518	-0.2743	0.2403
	Chryseobacterium	0.747961	>0.999999	37.16	38.82	-1.654	672	-0.2891	0.0753	-0.3644	0.3497			Chryseobacterium	No	0.502123	>0.999999	242	-319	-77	-0.313	-0.05938	-0.2536	0.3991			Chryseobacterium	0.141772	>0.999999	35.61	40.33	-4.721	614.5	0.04012	2.66	-2.62	2.631			Chryseobacterium	0.273438	>0.999999	63	-173	-110	0.04498	0.03236	0.01262	0.04443
	Photobacterium	0.601895	>0.999999	39.35	36.68	2.667	653	0.3551	0.2936	0.06146	0.5426			Photobacterium	No	0.395994	>0.999999	329	-232	97	0.4092	0.3564	0.05281	0.3762			Photobacterium	0.846481	>0.999999	37.57	38.42	-0.8535	687	0.1267	0.142	-0.01537	0.08226			Photobacterium	0.765625	>0.999999	90	-120	-30	0.142	0.1636	-0.02154	0.06863
	Curvibacter	0.516767	>0.999999	39.68	36.37	3.307	641	-0.4498	-0.4916	0.04184	0.1961			Curvibacter	No	0.490893	>0.999999	320	-241	79	-0.4932	-0.5478	0.05461	0.2149			Curvibacter	0.618265	>0.999999	37.49	38.5	-1.014	684	0.001716	0.01125	-0.009533	0.009166			Curvibacter	0.5	>0.999999	31	-65	-34	0.001924	0.01295	-0.01103	0.01061
	Corynebacterium	0.489827	>0.999999	36.22	39.74	-3.521	637	-0.598	0.2022	-0.8002	0.3811			Corynebacterium	No	0.220786	>0.999999	211	-350	-139	-0.6594	0.2511	-0.9105	0.4076			Corynebacterium	0.054338	>0.999999	35.5	40.43	-4.934	610.5	0	0.4276	-0.4276	0.2917			Corynebacterium	0.0625	>0.999999	0	-155	-155	0	0.4924	-0.4924	0.3351
	Carnobacterium	0.820823	>0.999999	38.59	37.42	1.174	681	2.23	2.114	0.1161	0.89			Carnobacterium	No	0.055133	>0.999999	388	-173	215	2.512	2.453	0.05885	0.4598			Carnobacterium	0.965293	>0.999999	37.89	38.11	-0.2134	699	2.811	1.981	0.8298	1.06			Carnobacterium	0.158508	>0.999999	267	-123	144	3.152	2.282	0.8703	0.6377
	Dysgonomonas	0.878605	>0.999999	37.59	38.39	-0.8001	688	-0.598	-0.3041	-0.2939	0.2515			Dysgonomonas	No	0.87394	>0.999999	271	-290	-19	-0.6594	-0.3319	-0.3275	0.2781			Dysgonomonas	0.115068	>0.999999	36	39.95	-3.947	629	0	0.01958	-0.01958	0.01316			Dysgonomonas	0.125	>0.999999	0	-126	-126	0	0.02254	-0.02254	0.01511
	Sphingomonas	0.174288	>0.999999	41.49	34.61	6.881	574	0.5488	-0.08529	0.6341	0.5069			Sphingomonas	No	0.025331	>0.999999	405	-156	249	0.6265	-0.07991	0.7064	0.4523			Sphingomonas	0.349741	>0.999999	39.22	36.82	2.4	658	2.005	0.0766	1.928	1.314			Sphingomonas	0.117188	>0.999999	180	-56	124	2.248	0.0882	2.16	1.447
	Micrococcus	0.970592	>0.999999	37.89	38.11	-0.2134	699	0.2948	0.4538	-0.159	0.5119			Micrococcus	No	0.764353	>0.999999	263	-298	-35	0.3416	0.5408	-0.1992	0.4111			Micrococcus	0.731306	>0.999999	37.27	38.71	-1.44	676	0.2842	0.2799	0.004285	0.1914			Micrococcus	0.5	>0.999999	94	-167	-73	0.3187	0.3224	-0.003679	0.1049
	Akkermansia	0.945414	>0.999999	37.81	38.18	-0.3734	696	-0.598	-0.2921	-0.3059	0.2546			Akkermansia	No	0.887851	>0.999999	272	-289	-17	-0.6594	-0.318	-0.3414	0.2814			Akkermansia	0.24	>0.999999	36.5	39.46	-2.961	647.5	0	0.04661	-0.04661	0.03008			Akkermansia	0.25	>0.999999	0	-96	-96	0	0.05368	-0.05368	0.03453
	Peptostreptococcus	0.279165	>0.999999	40.78	35.29	5.494	600	-0.2219	-0.6535	0.4316	0.2973			Peptostreptococcus	No	0.165498	>0.999999	359	-202	157	-0.2377	-0.7342	0.4965	0.3013			Peptostreptococcus	0.364932	>0.999999	38.55	37.46	1.094	682.5	0.09425	0.002751	0.0915	0.07705			Peptostreptococcus	0.5	>0.999999	65	-31	34	0.1057	0.003168	0.1025	0.08644
	Cloacibacterium	0.845488	>0.999999	37.49	38.5	-1.014	684	-0.4779	-0.08574	-0.3922	0.3225			Cloacibacterium	No	0.458007	>0.999999	238	-323	-85	-0.5248	-0.08043	-0.4443	0.3568			Cloacibacterium	0.124551	>0.999999	35.97	39.97	-4.001	628	0.001515	0.2444	-0.2429	0.1664			Cloacibacterium	0.09375	>0.999999	29	-154	-125	0.001698	0.2814	-0.2797	0.1912
	Bacillus	0.624114	>0.999999	36.73	39.24	-2.507	656	-0.598	-0.05607	-0.5419	0.2976			Bacillus	No	0.366936	>0.999999	229	-332	-103	-0.6594	-0.04626	-0.6131	0.3107			Bacillus	0.115068	>0.999999	36	39.95	-3.947	629	0	0.1136	-0.1136	0.07854			Bacillus	0.125	>0.999999	0	-126	-126	0	0.1308	-0.1308	0.09024
	Clostridium_sensu_stricto_5	0.796332	>0.999999	38.68	37.34	1.334	678	-0.598	-0.4931	-0.1049	0.1874			Clostridium_sensu_stricto_5	No	0.901796	>0.999999	288	-273	15	-0.6594	-0.5495	-0.1099	0.183			Clostridium_sensu_stricto_5	0.493333	>0.999999	37	38.97	-1.974	666	0	0.009981	-0.009981	0.007526			Clostridium_sensu_stricto_5	0.5	>0.999999	0	-65	-65	0	0.01149	-0.01149	0.008653
	Anaerococcus	0.279165	>0.999999	40.78	35.29	5.494	600	-0.3174	-0.6298	0.3124	0.2737			Anaerococcus	No	0.165498	>0.999999	359	-202	157	-0.3448	-0.7069	0.3621	0.284			Anaerococcus	0.489863	>0.999999	38.53	37.49	1.04	683.5	0.03827	0.019	0.01927	0.04172			Anaerococcus	0.75	>0.999999	64	-32	32	0.04291	0.02188	0.02103	0.04766
	Lactococcus	0.937033	>0.999999	38.22	37.79	0.4267	695	1.165	1.287	-0.1213	0.72			Lactococcus	No	0.971878	>0.999999	278	-283	-5	1.318	1.5	-0.1822	0.516			Lactococcus	0.686499	>0.999999	37.16	38.82	-1.654	672	0.6825	0.7137	-0.03117	0.3841			Lactococcus	0.920166	>0.999999	181	-190	-9	0.7653	0.8218	-0.05657	0.1584
	Burkholderia-Caballeronia-Paraburkholderia	0.145808	>0.999999	41.73	34.37	7.361	565	0.194	-0.2151	0.4091	0.4608			Burkholderia-Caballeronia-Paraburkholderia	No	0.149539	>0.999999	362	-199	163	0.2286	-0.2294	0.458	0.4876			Burkholderia-Caballeronia-Paraburkholderia	0.568207	>0.999999	38.97	37.05	1.92	667	1.349	1.052	0.2979	1.515			Burkholderia-Caballeronia-Paraburkholderia	0.890625	>0.999999	118	-92	26	1.513	1.211	0.3021	1.741
	Parvimonas	0.139986	>0.999999	41.78	34.32	7.468	563	-0.2078	-0.5106	0.3028	0.3308			Parvimonas	No	0.060006	>0.999999	386	-175	211	-0.2218	-0.5696	0.3478	0.3026			Parvimonas	0.935799	>0.999999	37.97	38.03	-0.05334	702	0.02637	0.6372	-0.6108	0.4953			Parvimonas	0.5	>0.999999	31	-65	-34	0.02957	0.7338	-0.7042	0.5548
	Arthrobacter	0.886919	>0.999999	38.38	37.63	0.7468	689	0.5106	0.5484	-0.03786	0.5376			Arthrobacter	No	0.957828	>0.999999	284	-277	7	0.5835	0.6498	-0.06627	0.5295			Arthrobacter	0.912275	>0.999999	37.7	38.29	-0.5868	692	0.3129	0.1508	0.1621	0.1653			Arthrobacter	0.958984	>0.999999	167	-163	4	0.3508	0.1737	0.1772	0.1699
	Arcobacter	0.256268	>0.999999	40.92	35.16	5.761	595	-0.09568	-0.5323	0.4366	0.3384			Arcobacter	No	0.241792	>0.999999	347	-214	133	-0.09618	-0.5946	0.4984	0.3784			Arcobacter	0.484584	>0.999999	38.57	37.45	1.12	682	0.2964	0.01065	0.2857	0.284			Arcobacter	0.625	>0.999999	94	-61	33	0.3323	0.01227	0.3201	0.3188
	Actinomyces	0.523618	>0.999999	39.65	36.39	3.254	642	-0.598	-0.6219	0.02391	0.1714			Actinomyces	No	0.490893	>0.999999	320	-241	79	-0.6594	-0.6979	0.03846	0.1663			Actinomyces	>0.999999	>0.999999	37.5	38.49	-0.9868	684.5	0	0.009159	-0.009159	0.009159			Actinomyces	>0.999999	>0.999999	0	-33	-33	0	0.01055	-0.01055	0.01055
	Peptoniphilus	0.097396	>0.999999	42.24	33.87	8.375	546	-0.149	-0.5895	0.4405	0.3124			Peptoniphilus	No	0.032195	>0.999999	400	-161	239	-0.156	-0.6605	0.5045	0.3362			Peptoniphilus	0.486393	>0.999999	39	37.03	1.974	666	0.03002	0.088	-0.05798	0.09142			Peptoniphilus	0.625	>0.999999	93	-33	60	0.03366	0.1013	-0.06767	0.1061
	Citrobacter	0.154881	>0.999999	41.65	34.45	7.201	568	-0.4042	-0.7869	0.3827	0.1844			Citrobacter	No	0.06522	>0.999999	384	-177	207	-0.442	-0.8878	0.4457	0.2127			Citrobacter	0.493333	>0.999999	38.51	37.5	1.014	684	0.009307	0	0.009307	0.009307			Citrobacter	>0.999999	>0.999999	33	0	33	0.01044	0	0.01044	0.01044
	Subdoligranulum	0.516767	>0.999999	39.68	36.37	3.307	641	-0.598	-0.6165	0.01852	0.1968			Subdoligranulum	No	0.479796	>0.999999	321	-240	81	-0.6594	-0.6916	0.03224	0.2132			Subdoligranulum	>0.999999	>0.999999	37.5	38.49	-0.9868	684.5	0	0.008368	-0.008368	0.008368			Subdoligranulum	>0.999999	>0.999999	0	-33	-33	0	0.009636	-0.009636	0.009636
	Porphyromonas	0.419757	>0.999999	40.08	35.97	4.107	626	-0.3531	-0.4583	0.1052	0.3463			Porphyromonas	No	0.405972	>0.999999	328	-233	95	-0.3848	-0.5095	0.1247	0.3718			Porphyromonas	0.871598	>0.999999	37.51	38.47	-0.9602	685	0.1118	0.1729	-0.06113	0.189			Porphyromonas	0.75	>0.999999	32	-64	-32	0.1253	0.1991	-0.07378	0.2191
	Christensenellaceae_R-7_group	0.083158	>0.999999	42.43	33.68	8.748	539	-0.2821	-0.7869	0.5048	0.2089			Christensenellaceae_R-7_group	No	0.018757	>0.999999	411	-150	261	-0.3052	-0.8878	0.5826	0.2284			Christensenellaceae_R-7_group	0.24	>0.999999	39.03	37	2.027	665	0.01433	0	0.01433	0.01353			Christensenellaceae_R-7_group	0.5	>0.999999	65	0	65	0.01606	0	0.01606	0.01516
	Chryseomicrobium	0.516767	>0.999999	39.68	36.37	3.307	641	-0.598	-0.6093	0.0113	0.2018			Chryseomicrobium	No	0.479796	>0.999999	321	-240	81	-0.6594	-0.6833	0.02394	0.2192			Chryseomicrobium	>0.999999	>0.999999	37.5	38.49	-0.9868	684.5	0	0.01101	-0.01101	0.01101			Chryseomicrobium	>0.999999	>0.999999	0	-33	-33	0	0.01268	-0.01268	0.01268
	Planctomicrobium	0.154881	>0.999999	41.65	34.45	7.201	568	-0.3953	-0.7869	0.3915	0.1907			Planctomicrobium	No	0.06522	>0.999999	384	-177	207	-0.4321	-0.8878	0.4556	0.2201			Planctomicrobium	0.493333	>0.999999	38.51	37.5	1.014	684	0.01291	0	0.01291	0.01291			Planctomicrobium	>0.999999	>0.999999	33	0	33	0.01447	0	0.01447	0.01447
	WPS-2	0.516767	>0.999999	39.68	36.37	3.307	641	-0.598	-0.6064	0.008435	0.2038			WPS-2	No	0.479796	>0.999999	321	-240	81	-0.6594	-0.68	0.02063	0.2217			WPS-2	>0.999999	>0.999999	37.5	38.49	-0.9868	684.5	0	0.01228	-0.01228	0.01228			WPS-2	>0.999999	>0.999999	0	-33	-33	0	0.01414	-0.01414	0.01414
	Novosphingobium	0.288698	>0.999999	40.73	35.34	5.388	602	-0.3842	-0.6396	0.2554	0.2376			Novosphingobium	No	0.182669	>0.999999	356	-205	151	-0.4196	-0.7182	0.2986	0.2883			Novosphingobium	0.746667	>0.999999	38.03	37.97	0.05334	702	0.0195	0.006659	0.01284	0.02061			Novosphingobium	>0.999999	>0.999999	33	-32	1	0.02186	0.007668	0.0142	0.02339
	Moraxella	0.389938	>0.999999	40.22	35.84	4.374	621	-0.0311	-0.3355	0.3044	0.3517			Moraxella	No	0.182669	>0.999999	356	-205	151	-0.02376	-0.368	0.3442	0.3523			Moraxella	0.707027	>0.999999	38.14	37.87	0.2667	698	0.1031	0.02803	0.07508	0.06791			Moraxella	>0.999999	>0.999999	65	-90	-25	0.1156	0.03227	0.08333	0.07506
	Jonquetella	0.516767	>0.999999	39.68	36.37	3.307	641	-0.598	-0.5975	-0.0005063	0.2166			Jonquetella	No	0.479796	>0.999999	321	-240	81	-0.6594	-0.6697	0.01034	0.2308			Jonquetella	>0.999999	>0.999999	37.5	38.49	-0.9868	684.5	0	0.06491	-0.06491	0.06491			Jonquetella	>0.999999	>0.999999	0	-33	-33	0	0.07474	-0.07474	0.07474
	Ralstonia	0.523618	>0.999999	39.65	36.39	3.254	642	-0.598	-0.6236	0.02556	0.1704			Ralstonia	No	0.490893	>0.999999	320	-241	79	-0.6594	-0.6997	0.04036	0.1651			Ralstonia	>0.999999	>0.999999	37.5	38.49	-0.9868	684.5	0	0.008602	-0.008602	0.008602			Ralstonia	>0.999999	>0.999999	0	-33	-33	0	0.009905	-0.009905	0.009905
	Nocardioides	0.772037	>0.999999	38.76	37.26	1.494	675	-0.598	-0.4583	-0.1397	0.2503			Nocardioides	No	0.818716	>0.999999	294	-267	27	-0.6594	-0.5095	-0.1499	0.2858			Nocardioides	0.493333	>0.999999	37	38.97	-1.974	666	0	0.03156	-0.03156	0.02725			Nocardioides	0.5	>0.999999	0	-65	-65	0	0.03635	-0.03635	0.03135
	Alishewanella	0.624114	>0.999999	36.73	39.24	-2.507	656	-0.598	-0.2625	-0.3355	0.2275			Alishewanella	No	0.395994	>0.999999	232	-329	-97	-0.6594	-0.284	-0.3754	0.2312			Alishewanella	0.115068	>0.999999	36	39.95	-3.947	629	0	0.02114	-0.02114	0.01505			Alishewanella	0.125	>0.999999	0	-126	-126	0	0.02434	-0.02434	0.01729
	Serratia	0.07759	>0.999999	42.51	33.61	8.908	536	-0.1975	-0.7869	0.5894	0.2571			Serratia	No	0.020765	>0.999999	409	-152	257	-0.2103	-0.8878	0.6775	0.2887			Serratia	0.24	>0.999999	39.03	37	2.027	665	0.08157	0	0.08157	0.07413			Serratia	0.5	>0.999999	65	0	65	0.09146	0	0.09146	0.08309
	Qipengyuania	0.516767	>0.999999	39.68	36.37	3.307	641	-0.598	-0.5929	-0.005096	0.2137			Qipengyuania	No	0.479796	>0.999999	321	-240	81	-0.6594	-0.6644	0.005051	0.2336			Qipengyuania	>0.999999	>0.999999	37.5	38.49	-0.9868	684.5	0	0.02054	-0.02054	0.02054			Qipengyuania	>0.999999	>0.999999	0	-33	-33	0	0.02366	-0.02366	0.02366
	Candidatus_Megaira	0.503203	>0.999999	39.73	36.32	3.414	639	-0.598	-0.608	0.01004	0.2209			Candidatus_Megaira	No	0.214076	>0.999999	351	-210	141	-0.6594	-0.6819	0.02248	0.3003			Candidatus_Megaira	>0.999999	>0.999999	37.5	38.49	-0.9868	684.5	0	0.08076	-0.08076	0.08076			Candidatus_Megaira	>0.999999	>0.999999	0	-33	-33	0	0.093	-0.093	0.093
	Lactobacillus	0.812639	>0.999999	38.62	37.39	1.227	680	0.9536	0.8884	0.06519	0.677			Lactobacillus	No	0.985937	>0.999999	279	-282	-3	0.8569	1.041	-0.1844	0.4654			Lactobacillus	0.796332	>0.999999	38.46	37.55	0.9068	686	4.536	1.01	3.527	2.833			Lactobacillus	0.830078	>0.999999	148	-137	11	2.056	1.163	0.8932	0.9818
	Odoribacter	0.18114	>0.999999	41.43	34.66	6.775	576	-0.4123	-0.7869	0.3745	0.2216			Odoribacter	No	0.073714	>0.999999	381	-180	201	-0.4512	-0.8878	0.4366	0.2216			Odoribacter	0.493333	>0.999999	38.51	37.5	1.014	684	0.01247	0	0.01247	0.01247			Odoribacter	>0.999999	>0.999999	33	0	33	0.01398	0	0.01398	0.01398
	Paracoccus	0.911933	>0.999999	37.7	38.29	-0.5868	692	-0.598	-0.3087	-0.2893	0.2274			Paracoccus	No	0.697985	>0.999999	258	-303	-45	-0.6594	-0.3372	-0.3222	0.2316			Paracoccus	0.24	>0.999999	36.5	39.46	-2.961	647.5	0	0.02299	-0.02299	0.01425			Paracoccus	0.25	>0.999999	0	-96	-96	0	0.02648	-0.02648	0.01635
	Salmonella	0.32375	>0.999999	40.54	35.53	5.014	609	-0.228	-0.5168	0.2887	0.314			Salmonella	No	0.220786	>0.999999	350	-211	139	-0.2446	-0.5767	0.3322	0.3584			Salmonella	0.678995	>0.999999	38.08	37.92	0.16	700	0.06089	0.01522	0.04567	0.04937			Salmonella	0.75	>0.999999	65	-61	4	0.06827	0.01753	0.05074	0.0561
	Stenotrophomonas	0.970592	>0.999999	38.11	37.89	0.2134	699	-0.4025	-0.1152	-0.2874	0.3884			Stenotrophomonas	No	0.737573	>0.999999	261	-300	-39	-0.4402	-0.1143	-0.3259	0.4639			Stenotrophomonas	0.357991	>0.999999	36.57	39.39	-2.827	650	0.5625	0.269	0.2935	0.607			Stenotrophomonas	0.375	>0.999999	33	-122	-89	0.6307	0.3098	0.3209	0.692
	Bacteroides	0.269847	>0.999999	40.84	35.24	5.601	598	-0.3641	-0.5068	0.1427	0.3404			Bacteroides	No	0.176808	>0.999999	357	-204	153	-0.3972	-0.5653	0.1682	0.2736			Bacteroides	0.618265	>0.999999	37.49	38.5	-1.014	684	0.07429	0.6734	-0.5991	0.5226			Bacteroides	0.5	>0.999999	0	-65	-65	0.08329	0.7754	-0.6921	0.5179
	Pseudomonas	0.911933	>0.999999	37.7	38.29	-0.5868	692	5.133	5.518	-0.3851	1.025			Pseudomonas	No	0.697985	>0.999999	258	-303	-45	5.766	5.86	-0.09377	0.65			Pseudomonas	0.844211	>0.999999	37.5	38.49	-0.9868	684.5	26.08	26.16	-0.08076	6.874			Pseudomonas	0.209134	>0.999999	341	-199	142	29.24	25.8	3.447	3.701
	Psychrobacter	0.432046	>0.999999	35.97	39.97	-4.001	628	3.556	4.131	-0.5749	0.8709			Psychrobacter	No	0.479796	>0.999999	240	-321	-81	3.833	4.366	-0.5328	0.7774			Psychrobacter	0.563754	>0.999999	36.57	39.39	-2.827	650	9.404	7.046	2.359	4.269			Psychrobacter	0.756817	>0.999999	252	-288	-36	7.514	5.151	2.363	3.364
	Vagococcus	0.389938	>0.999999	35.78	40.16	-4.374	621	0.8533	1.524	-0.6704	0.6932			Vagococcus	No	0.59649	>0.999999	250	-311	-61	0.9679	1.773	-0.805	0.5494			Vagococcus	0.269849	>0.999999	35.74	40.2	-4.454	619.5	0.4002	0.6132	-0.213	0.2803			Vagococcus	0.695557	>0.999999	175	-215	-40	0.4487	0.7062	-0.2574	0.196
	Pseudoxanthomonas	0.796332	>0.999999	38.68	37.34	1.334	678	-0.598	-0.4742	-0.1239	0.1956			Pseudoxanthomonas	No	0.901796	>0.999999	288	-273	15	-0.6594	-0.5277	-0.1317	0.1922			Pseudoxanthomonas	0.493333	>0.999999	37	38.97	-1.974	666	0	0.01318	-0.01318	0.00923			Pseudoxanthomonas	0.5	>0.999999	0	-65	-65	0	0.01518	-0.01518	0.01061
	Allorhizobium-Neorhizobium-Pararhizobium-Rhizobium	0.646675	>0.999999	36.81	39.16	-2.347	659	-0.4176	-0.006963	-0.4106	0.334			Allorhizobium-Neorhizobium-Pararhizobium-Rhizobium	No	0.860067	>0.999999	270	-291	-21	-0.4571	0.01029	-0.4674	0.3167			Allorhizobium-Neorhizobium-Pararhizobium-Rhizobium	0.199749	>0.999999	36.08	39.87	-3.787	632	0.02886	0.06218	-0.03332	0.04063			Allorhizobium-Neorhizobium-Pararhizobium-Rhizobium	0.3125	>0.999999	32	-123	-91	0.03236	0.0716	-0.03924	0.03171
	Rubritalea	0.503203	>0.999999	39.73	36.32	3.414	639	-0.3781	-0.4557	0.07752	0.2789			Rubritalea	No	0.458007	>0.999999	323	-238	85	-0.4129	-0.5064	0.09352	0.1382			Rubritalea	0.871598	>0.999999	37.51	38.47	-0.9602	685	0.02439	0.2402	-0.2158	0.2395			Rubritalea	0.5	>0.999999	0	-65	-65	0.02735	0.2766	-0.2493	0.247
	Shewanella	0.40171	>0.999999	35.84	40.11	-4.267	623	0.194	0.7746	-0.5806	0.4956			Shewanella	No	0.165498	>0.999999	202	-359	-157	0.2286	0.9103	-0.6817	0.3259			Shewanella	0.162898	>0.999999	35.46	40.47	-5.014	609	0.06983	0.1611	-0.09122	0.07529			Shewanella	0.019531	>0.999999	32	-253	-221	0.0783	0.1855	-0.1072	0.07687
	Haemophilus	0.154881	>0.999999	41.65	34.45	7.201	568	-0.4095	-0.7869	0.3773	0.1807			Haemophilus	No	0.06522	>0.999999	384	-177	207	-0.448	-0.8878	0.4397	0.2082			Haemophilus	0.493333	>0.999999	38.51	37.5	1.014	684	0.007634	0	0.007634	0.007634			Haemophilus	>0.999999	>0.999999	33	0	33	0.00856	0	0.00856	0.00856
	Prevotella	0.509962	>0.999999	39.7	36.34	3.361	640	-0.4084	-0.4989	0.09057	0.2202			Prevotella	No	0.479796	>0.999999	321	-240	81	-0.4468	-0.5562	0.1095	0.2464			Prevotella	0.871598	>0.999999	37.51	38.47	-0.9602	685	0.007963	0.01802	-0.01005	0.01705			Prevotella	0.75	>0.999999	32	-64	-32	0.008928	0.02075	-0.01182	0.0198

## Sheet: Table S10
Table S10: Differential abundance analyses at the genus level for V3V4 primer set. (A) Unpaired CLR-abundance, (B) Paired CLR abundance, (C) Unpaired non rarefied relative abundance, (D) Paired non-rarefied relative abundance, (E) Unpaired rarefied relative abundance, (F) Paired rarefied relative abundance. Multiple Mann-Whitney test with Bonferroni-Dunn multiple comparison was used for unpaired …
	Table S10A) Unpaired CLR-abundance (Cancer: N = 121, Cancer-adjacent: N = 154)	P value	Adjusted P Value	Mean rank of Cancer	Mean rank of Cancer-adjacent	Mean rank diff.	Mann-Whitney U	Mean of Cancer	Mean of Cancer-adjacent	Difference	SE of difference			Table S10B: Paired CLR abundance (N = 59 cancer and cancer-adjacent tissue pairs	P value	Adjusted P Value	Sum of pos. ranks	Sum of neg. ranks	Sum of signed ranks (W)	Mean of Cancer	Mean of Cancer-adjacent	Difference	SE of difference			Table S10C) Unpaired non-rarefied relative abundance (Cancer: N = 121, Cancer-adjacent: N = 154)	P value	Adjusted P Value	Mean rank of Cancer	Mean rank of Cancer-adjacent	Mean rank diff.	Mann-Whitney U	Mean of Cancer	Mean of Cancer-adjacent	Difference	SE of difference			Table S10D: Paired non-rarefied relative abundance (N = 59 cancer and cancer-adjacent tissue pairs	P value	Adjusted P Value	Sum of pos. ranks	Sum of neg. ranks	Sum of signed ranks (W)	Mean of Cancer	Mean of Cancer-adjacent	Difference	SE of difference
	Streptococcus	0.000307	0.092957	157.5	122.7	34.88	6954	1.267	0.7823	0.4848	0.2729			Escherichia-Shigella	0.000596	0.180445	1330	-440	890	0.3326	-0.08221	0.4148	0.2442			Mycobacterium	0.011187	>0.999999	134	141.1	-7.143	8833	0	0.1962	-0.1962	0.1077			Streptococcus	0.013392	>0.999999	898	-311	587	2.574	0.7484	1.826	0.8292
	Veillonella	0.000907	0.274964	156	123.9	32.06	7145	0.4363	0.09805	0.3382	0.1644			Peptostreptococcus	0.000596	0.180445	1330	-440	890	0.1696	-0.2	0.3695	0.1842			Methylobacterium-Methylorubrum	0.014144	>0.999999	130.2	144.1	-13.9	8375	0.7072	1.823	-1.116	0.7897			Methylobacterium-Methylorubrum	0.020205	>0.999999	298	-842	-544	1.38	1.853	-0.4731	0.9562
	Gardnerella	0.001222	0.370217	155.5	124.3	31.25	7200	0.2033	-0.1176	0.3209	0.1204			Lachnoclostridium	0.001474	0.446626	1299	-471	828	0.1283	-0.2	0.3283	0.1997			Gardnerella	0.024053	>0.999999	141.3	135.4	5.955	8914	0.9699	0.003885	0.966	0.7535			Sphingomonas	0.038265	>0.999999	327	-813	-486	0.8566	2.038	-1.181	0.5824
	Escherichia-Shigella	0.003519	>0.999999	153.8	125.6	28.2	7406	0.1252	-0.09438	0.2196	0.1066			Roseburia	0.001474	0.446626	1299	-471	828	0.1113	-0.2	0.3113	0.1881			Modestobacter	0.02866	>0.999999	135	140.4	-5.357	8954	0	0.3446	-0.3446	0.1876			Acinetobacter	0.039375	>0.999999	425	-939	-514	1.516	1.582	-0.06622	0.8301
	Paracoccus	0.005435	>0.999999	153	126.2	26.87	7497	0.2683	0.1114	0.1569	0.1549			Pleomorphomonas	0.001474	0.446626	1299	-471	828	0.009178	-0.2	0.2091	0.1104			Burkholderia-Caballeronia-Paraburkholderia	0.037706	>0.999999	128.5	145.5	-17.04	8163	9.284	10.26	-0.9755	2.609			Sphingobium	0.047958	>0.999999	220	-647	-427	0.7456	1.05	-0.3047	0.4361
	Bacteroides	0.005723	>0.999999	153	126.3	26.7	7508	0.2003	-0.01492	0.2152	0.1273			Gemella	0.001742	0.527803	1293	-477	816	0.2438	-0.07061	0.3144	0.2315			Lactococcus	0.041917	>0.999999	134.6	140.7	-6.066	8906	0.0008009	0.8026	-0.8018	0.6606			Pseudomonas	0.062004	>0.999999	395	-847	-452	2.251	2.818	-0.5671	1.188
	Atopobium	0.00575	>0.999999	152.9	126.3	26.69	7509	0.01669	-0.1081	0.1248	0.07623			Oribacterium	0.001791	0.542559	1292	-478	814	0.03803	-0.2	0.238	0.1311			Escherichia-Shigella	0.050852	>0.999999	140.7	135.9	4.782	8993	1.053	0.05671	0.9963	0.8392			Alcaligenes	0.0625	>0.999999	0	-285	-285	0	0.5676	-0.5676	0.2886
	Lachnoclostridium	0.006488	>0.999999	152.7	126.4	26.31	7535	0.02562	-0.1395	0.1651	0.08594			Megasphaera	0.002413	0.73129	1281	-489	792	0.03232	-0.2	0.2323	0.1288			Bacillus	0.050962	>0.999999	132.8	142.1	-9.238	8691	0.259	1.487	-1.228	0.7819			Mycobacterium	0.0625	>0.999999	0	-285	-285	0	0.4318	-0.4318	0.2748
	Roseburia	0.006488	>0.999999	152.7	126.4	26.31	7535	0.01732	-0.1395	0.1568	0.08094			Dialister	0.002546	0.771352	1279	-491	788	-0.09037	-0.1484	0.05799	0.07234			Sphingomonas	0.061003	>0.999999	131.8	142.8	-10.99	8573	0.5092	1.286	-0.7765	0.3689			Gardnerella	0.09375	>0.999999	284	-55	229	0.4727	0.01014	0.4626	0.3154
	Oribacterium	0.007146	>0.999999	152.6	126.6	26	7556	0.06417	-0.08938	0.1535	0.1085			Moraxella	0.002546	0.771352	1279	-491	788	0.05392	-0.2	0.2539	0.1471			Leptotrichia	0.068267	>0.999999	135.1	140.3	-5.136	8969	0.002403	0.06015	-0.05775	0.04513			Leptotrichia	0.09375	>0.999999	55	-284	-229	0.004928	0.03793	-0.033	0.01948
	Megasphaera	0.007345	>0.999999	152.5	126.6	25.91	7562	-0.0212	-0.1395	0.1183	0.05647			Treponema	0.002614	0.792114	1278	-492	786	0.01712	-0.2	0.2171	0.1194			Veillonella	0.073003	>0.999999	142.3	134.6	7.622	8801	0.6402	0.07112	0.5691	0.4299			Rubrobacter	0.093922	>0.999999	472	-892	-420	13.2	14.63	-1.433	2.926
	Ezakiella	0.007379	>0.999999	152.5	126.6	25.89	7563	-0.01925	-0.1395	0.1202	0.05949			Atopobium	0.002614	0.792114	1278	-492	786	-0.007037	-0.2	0.1929	0.1061			Streptococcus	0.081276	>0.999999	144.7	132.7	11.94	8508	1.816	2.331	-0.5148	1.075			Thermus	0.116211	>0.999999	159	-435	-276	0.201	1.059	-0.8577	0.6353
	Peptostreptococcus	0.007653	>0.999999	152.4	126.7	25.77	7571	0.04572	-0.076	0.1217	0.108			Alloprevotella	0.002684	0.813377	1277	-493	784	-0.1018	-0.2	0.09814	0.04759			Brachybacterium	0.082841	>0.999999	134.4	140.8	-6.39	8884	0.1504	0.9923	-0.8419	0.6942			Rubellimicrobium	0.121094	>0.999999	205	-484	-279	0.1582	1.226	-1.068	0.6471
	Pleomorphomonas	0.00834	>0.999999	152.3	126.8	25.49	7590	-0.03248	-0.1395	0.107	0.0501			Lautropia	0.002684	0.813377	1277	-493	784	-0.06901	-0.2	0.131	0.07851			Acinetobacter	0.090892	>0.999999	132	142.7	-10.63	8597	2.132	1.026	1.106	1.109			Gemella	0.125	>0.999999	230	-55	175	0.7252	0.0144	0.7108	0.4709
	Rothia	0.008801	>0.999999	152.2	126.9	25.32	7602	0.2887	0.1194	0.1694	0.1841			Capnocytophaga	0.002684	0.813377	1277	-493	784	-0.05731	-0.2	0.1427	0.08987			Lachnoclostridium	0.111123	>0.999999	139.3	137	2.273	9163	0.1777	0	0.1777	0.1266			Modestobacter	0.125	>0.999999	0	-230	-230	0	0.513	-0.513	0.3293
	Campylobacter	0.008881	>0.999999	152.2	126.9	25.29	7604	-0.0606	-0.129	0.06845	0.03508			WPS-2	0.002684	0.813377	1277	-493	784	-0.1058	-0.2	0.09421	0.04407			Ezakiella	0.111123	>0.999999	139.3	137	2.273	9163	0.02471	0	0.02471	0.02227			Lactococcus	0.125	>0.999999	55	-230	-175	0.001643	0.06664	-0.065	0.03894
	Leuconostoc	0.009	>0.999999	152.1	126.9	25.24	7607	0.1262	0.02809	0.09811	0.1321			Candidatus_Saccharimonas	0.002684	0.813377	1277	-493	784	-0.07653	-0.2	0.1234	0.07128			Treponema	0.111123	>0.999999	139.3	137	2.273	9163	0.05996	0	0.05996	0.05126			Escherichia-Shigella	0.15625	>0.999999	282	-57	225	2.16	0.148	2.012	1.722
	Treponema	0.009453	>0.999999	152	127	25.08	7618	-0.02861	-0.1395	0.1109	0.05226			Abiotrophia	0.002684	0.813377	1277	-493	784	-0.06251	-0.2	0.1375	0.08481			Roseburia	0.111123	>0.999999	139.3	137	2.273	9163	0.1091	0	0.1091	0.07883			JG30-KF-CM45	0.15625	>0.999999	57	-282	-225	0.04351	0.1713	-0.1278	0.113
	Deinococcus	0.009838	>0.999999	152	127	24.95	7627	-0.03302	-0.02937	-0.003652	0.07315			Bdellovibrio	0.002684	0.813377	1277	-493	784	-0.1007	-0.2	0.09927	0.04861			Pleomorphomonas	0.111123	>0.999999	139.3	137	2.273	9163	0.1289	0	0.1289	0.1263			Cutibacterium	0.156752	>0.999999	652	-1027	-375	2.656	3.047	-0.3906	0.7755
	Saccharimonadales	0.010102	>0.999999	151.9	127.1	24.86	7633	-0.06204	-0.1012	0.03919	0.03601			Saccharimonadales	0.002756	0.835151	1276	-494	782	-0.05144	-0.1593	0.1079	0.06419			Megasphaera	0.111123	>0.999999	139.3	137	2.273	9163	0.03143	0	0.03143	0.02694			Pelomonas	0.193237	>0.999999	250	-485	-235	0.07541	0.2922	-0.2167	0.1179
	Bifidobacterium	0.010373	>0.999999	151.9	127.1	24.77	7639	0.1103	-0.003273	0.1135	0.1113			[Eubacterium]_nodatum_group	0.002756	0.835151	1276	-494	782	-0.04098	-0.2	0.159	0.112			[Ruminococcus]_torques_group	0.111123	>0.999999	139.3	137	2.273	9163	0.8359	0	0.8359	0.8264			Psychrobacter	0.195313	>0.999999	111	-333	-222	0.5204	0.5353	-0.01491	0.5721
	Hymenobacter	0.01051	>0.999999	151.8	127.1	24.73	7642	0.04524	-0.05624	0.1015	0.1027			Streptococcus	0.00283	0.857447	1275	-495	780	1.715	0.9447	0.7705	0.3989			Thermus	0.120782	>0.999999	134.9	140.4	-5.519	8943	0.098	0.4117	-0.3137	0.2494			Lactobacillus	0.230774	>0.999999	320	-589	-269	0.5975	0.7531	-0.1556	0.4689
	Roseomonas	0.011273	>0.999999	151.7	127.2	24.49	7658	0.08369	-0.0101	0.09379	0.1137			Rothia	0.002982	0.903648	1273	-497	776	0.295	-0.02835	0.3234	0.2179			Skermanella	0.124376	>0.999999	136.5	139.2	-2.679	9136	0	0.1703	-0.1703	0.1096			Burkholderia-Caballeronia-Paraburkholderia	0.24365	>0.999999	829	-535	294	15.1	8.434	6.67	3.929
	[Ruminococcus]_torques_group	0.011621	>0.999999	151.7	127.3	24.39	7665	-0.01571	-0.1395	0.1238	0.06236			Bifidobacterium	0.002982	0.903648	1273	-497	776	0.1084	-0.1519	0.2603	0.162			Gitt-GS-136	0.124376	>0.999999	136.5	139.2	-2.679	9136	0	0.1849	-0.1849	0.1127			Skermanella	0.25	>0.999999	0	-174	-174	0	0.4445	-0.4445	0.2839
	Dialister	0.011672	>0.999999	151.6	127.3	24.37	7666	-0.08102	-0.1197	0.03871	0.03147			SM1A02	0.003142	0.952069	1271	-499	772	-0.02148	-0.2	0.1785	0.135			Mucilaginibacter	0.124376	>0.999999	136.5	139.2	-2.679	9136	0	0.6007	-0.6007	0.5123			Brachybacterium	0.25	>0.999999	56	-174	-118	0.00794	0.06518	-0.05724	0.0406
	Macrococcus	0.011876	>0.999999	151.6	127.3	24.31	7670	-0.003662	-0.09945	0.09579	0.08057			Achromobacter	0.003225	0.977141	1270	-500	770	-0.01919	-0.2	0.1808	0.1377			Carnobacterium	0.124376	>0.999999	136.5	139.2	-2.679	9136	0	0.2244	-0.2244	0.1802			Finegoldia	0.25	>0.999999	228	-57	171	0.3901	0.1426	0.2475	0.1989
	Capnocytophaga	0.012136	>0.999999	151.6	127.3	24.24	7675	-0.0649	-0.1395	0.0746	0.04128			Campylobacter	0.003225	0.977141	1270	-500	770	-0.04848	-0.1727	0.1242	0.07872			Thermicanus	0.124376	>0.999999	136.5	139.2	-2.679	9136	0	0.1423	-0.1423	0.09488			Saccharimonadales	0.25	>0.999999	174	-56	118	0.001845	0.000362	0.001483	0.001148
	WPS-2	0.012136	>0.999999	151.6	127.3	24.24	7675	-0.08853	-0.1395	0.05098	0.02284			[Ruminococcus]_torques_group	0.003225	0.977141	1270	-500	770	-0.06173	-0.2	0.1382	0.09615			Delftia	0.124376	>0.999999	136.5	139.2	-2.679	9136	0	0.05819	-0.05819	0.04164			Bifidobacterium	0.25	>0.999999	174	-56	118	0.184	0.0006168	0.1834	0.155
	Candidatus_Saccharimonas	0.012136	>0.999999	151.6	127.3	24.24	7675	-0.07427	-0.1395	0.06523	0.03361			Gordonia	0.003576	>0.999999	1266	-504	762	-0.06036	-0.2	0.1396	0.09788			Aliterella	0.124376	>0.999999	136.5	139.2	-2.679	9136	0	0.6053	-0.6053	0.5897			Peptostreptococcus	0.25	>0.999999	174	0	174	1.431	0	1.431	1.382
	[Eubacterium]_nodatum_group	0.012347	>0.999999	151.5	127.4	24.18	7679	-0.05694	-0.1395	0.08256	0.05038			Gardnerella	0.004062	>0.999999	1261	-509	752	0.3185	-0.1429	0.4614	0.2227			Flavisolibacter	0.124376	>0.999999	136.5	139.2	-2.679	9136	0	0.05092	-0.05092	0.03827			Delftia	0.25	>0.999999	0	-174	-174	0	0.1519	-0.1519	0.1081
	Achromobacter	0.012401	>0.999999	151.5	127.4	24.17	7680	-0.04631	-0.1395	0.09319	0.05982			Clostridium_sensu_stricto_1	0.004062	>0.999999	1261	-509	752	0.02838	-0.1214	0.1498	0.1649			Gaiella	0.124376	>0.999999	136.5	139.2	-2.679	9136	0	0.009252	-0.009252	0.005791			Peptoniphilus	0.25	>0.999999	174	-56	118	0.2246	0.04411	0.1805	0.1218
	Alistipes	0.012616	>0.999999	151.5	127.4	24.11	7684	-0.06932	-0.1395	0.07018	0.041			Micrococcus	0.004166	>0.999999	1260	-510	750	0.1827	0.02863	0.1541	0.2332			0319-6G20	0.124376	>0.999999	136.5	139.2	-2.679	9136	0	0.2132	-0.2132	0.1576			Gaiella	0.25	>0.999999	0	-174	-174	0	0.02415	-0.02415	0.01499
	Belnapia	0.012671	>0.999999	151.5	127.4	24.09	7685	-0.03857	-0.1395	0.1009	0.06721			Subdoligranulum	0.004381	>0.999999	1258	-512	746	-0.04508	-0.2	0.1549	0.1138			Alcaligenes	0.127579	>0.999999	135.3	140.1	-4.782	8993	0.3378	0.3649	-0.02707	0.3077			Dietzia	0.25	>0.999999	174	-56	118	0.4513	0.003331	0.4479	0.429
	SM1A02	0.01278	>0.999999	151.5	127.4	24.06	7687	-0.04743	-0.1395	0.09207	0.0597			Amaricoccus	0.004381	>0.999999	1258	-512	746	-0.0548	-0.2	0.1452	0.1044			Pseudomonas	0.144691	>0.999999	131.8	142.9	-11.11	8564	3.118	5.442	-2.323	1.708			0319-6G20	0.25	>0.999999	0	-174	-174	0	0.5566	-0.5566	0.4095
	Comamonas	0.012835	>0.999999	151.5	127.4	24.05	7688	0.04073	-0.05753	0.09825	0.09975			Collinsella	0.004381	>0.999999	1258	-512	746	-0.01708	-0.2	0.1829	0.1413			Enterococcus	0.150525	>0.999999	134.7	140.6	-5.962	8913	0.2811	0.7131	-0.432	0.3207			Prevotella	0.269531	>0.999999	162	-333	-171	0.1427	1.524	-1.382	1.24
	Stomatobaculum	0.012835	>0.999999	151.5	127.4	24.05	7688	0.00125	-0.08317	0.08442	0.09523			Belnapia	0.004493	>0.999999	1257	-513	744	-0.003308	-0.2	0.1967	0.155			Micrococcus	0.171791	>0.999999	134.4	140.8	-6.346	8887	0.7227	1.05	-0.3273	0.64			Veillonella	0.274902	>0.999999	428	-214	214	0.2538	0.1523	0.1015	0.1454
	Subdoligranulum	0.013283	>0.999999	151.4	127.5	23.93	7696	-0.05894	-0.1395	0.08056	0.05023			Leuconostoc	0.004607	>0.999999	1256	-514	742	0.2649	-0.07571	0.3406	0.2442			Stenotrophomonas	0.171975	>0.999999	135.4	140.1	-4.678	9000	0.008314	0.06404	-0.05572	0.03413			Stenotrophomonas	0.3125	>0.999999	112	-280	-168	0.01392	0.05996	-0.04604	0.03841
	Collinsella	0.013283	>0.999999	151.4	127.5	23.93	7696	-0.04529	-0.1395	0.09422	0.06186			Dietzia	0.005478	>0.999999	1249	-521	728	0.06559	-0.1231	0.1887	0.1483			Bacteroides	0.182198	>0.999999	140.5	136.1	4.383	9020	1.825	0.719	1.106	1.336			Leuconostoc	0.3125	>0.999999	227	-58	169	0.1863	0.118	0.06833	0.181
	Turicibacter	0.013455	>0.999999	151.4	127.5	23.89	7699	-0.05453	-0.1395	0.08497	0.05418			Alistipes	0.005614	>0.999999	1248	-522	726	-0.06637	-0.2	0.1336	0.09439			JG30-KF-CM45	0.189089	>0.999999	135.8	139.7	-3.918	9052	0.8477	0.09576	0.7519	0.8279			Enhydrobacter	0.32251	>0.999999	258	-431	-173	0.06166	0.5131	-0.4514	0.2859
	Gordonia	0.01404	>0.999999	151.3	127.6	23.74	7709	-0.06639	-0.1395	0.07311	0.04449			WD2101_soil_group	0.006492	>0.999999	1242	-528	714	-0.03258	-0.2	0.1674	0.1277			Atopobium	0.20916	>0.999999	139.4	136.9	2.524	9146	0.03722	0.008049	0.02917	0.02863			Rothia	0.375	>0.999999	173	-57	116	0.62	0.1744	0.4456	0.4125
	Rhodococcus	0.014402	>0.999999	151.2	127.6	23.65	7715	0.01056	-0.09761	0.1082	0.09441			Comamonas	0.006811	>0.999999	1240	-530	710	0.05723	-0.08834	0.1456	0.1847			Myroides	0.211058	>0.999999	137	138.8	-1.786	9196	0	0.3259	-0.3259	0.311			Micrococcus	0.40625	>0.999999	227	-112	115	0.2691	0.1995	0.06956	0.2847
	Parascardovia	0.014835	>0.999999	151.2	127.6	23.55	7722	-0.04519	-0.1395	0.09431	0.06286			Ruminococcus	0.006976	>0.999999	1239	-531	708	-0.07762	-0.2	0.1224	0.0843			Tepidiphilus	0.211058	>0.999999	137	138.8	-1.786	9196	0	0.04442	-0.04442	0.04034			Novosphingobium	0.4375	>0.999999	111	-174	-63	0.009697	0.05457	-0.04487	0.03345
	Dietzia	0.014898	>0.999999	151.2	127.6	23.53	7723	-0.004977	-0.08507	0.08009	0.07035			Lysobacter	0.007852	>0.999999	1234	-536	698	-0.07278	-0.1255	0.05271	0.02713			Bryobacter	0.211058	>0.999999	137	138.8	-1.786	9196	0	0.8001	-0.8001	0.6657			Lachnoclostridium	0.5	>0.999999	117	0	117	0.3645	0	0.3645	0.2586
	Solobacterium	0.015024	>0.999999	151.2	127.7	23.5	7725	-0.03314	-0.1395	0.1064	0.07333			Veillonella	0.008039	>0.999999	1233	-537	696	0.5602	0.2621	0.2981	0.3052			TM7a	0.211058	>0.999999	137	138.8	-1.786	9196	0	0.05723	-0.05723	0.04396			Macrococcus	0.5	>0.999999	117	-57	60	0.1769	0.02765	0.1492	0.1279
	Aquabacterium	0.01567	>0.999999	151.1	127.7	23.35	7735	0.1818	0.06041	0.1214	0.153			Gluconacetobacter	0.008424	>0.999999	1231	-539	692	-0.09364	-0.2	0.1063	0.06974			DSSD61	0.211058	>0.999999	137	138.8	-1.786	9196	0	0.08339	-0.08339	0.08312			Ezakiella	0.5	>0.999999	117	0	117	0.05068	0	0.05068	0.04563
	Chthonobacter	0.015736	>0.999999	151.1	127.7	23.34	7736	0.1041	0.04145	0.06269	0.1371			Turicibacter	0.008825	>0.999999	1229	-541	688	-0.03603	-0.2	0.1639	0.1255			Pseudonocardia	0.211058	>0.999999	137	138.8	-1.786	9196	0	0.1902	-0.1902	0.1643			Candidatus_Obscuribacter	0.5	>0.999999	117	-57	60	1.102	0.1331	0.9685	0.9741
	Moraxella	0.016545	>0.999999	151	127.8	23.16	7748	-0.01066	-0.08032	0.06966	0.07926			Bacteroides	0.008825	>0.999999	1229	-541	688	0.3345	0.05296	0.2815	0.27			Georgenia	0.211058	>0.999999	137	138.8	-1.786	9196	0	0.07029	-0.07029	0.05095			Treponema	0.5	>0.999999	117	0	117	0.123	0	0.123	0.105
	Amaricoccus	0.017034	>0.999999	150.9	127.9	23.06	7755	-0.06368	-0.09976	0.03608	0.06479			Aerococcus	0.009031	>0.999999	1228	-542	686	-0.04779	-0.09594	0.04815	0.1492			Christensenellaceae_R-7_group	0.211058	>0.999999	137	138.8	-1.786	9196	0	0.164	-0.164	0.1203			Pseudonocardia	0.5	>0.999999	0	-117	-117	0	0.4965	-0.4965	0.4282
	Bdellovibrio	0.018963	>0.999999	150.7	128	22.68	7781	-0.08606	-0.1239	0.03787	0.02968			Brevibacterium	0.009242	>0.999999	1227	-543	684	-0.1217	-0.1259	0.00425	0.0739			Proteus	0.211058	>0.999999	137	138.8	-1.786	9196	0	0.3311	-0.3311	0.3208			Roseburia	0.5	>0.999999	117	0	117	0.2238	0	0.2238	0.161
	Gluconacetobacter	0.019355	>0.999999	150.7	128.1	22.6	7786	-0.08262	-0.1395	0.05688	0.03241			Brochothrix	0.009457	>0.999999	1226	-544	682	-0.04075	-0.08432	0.04357	0.1677			KD4-96	0.211058	>0.999999	137	138.8	-1.786	9196	0	0.7068	-0.7068	0.6515			Carnobacterium	0.5	>0.999999	0	-117	-117	0	0.1294	-0.1294	0.1172
	Caulobacter	0.019594	>0.999999	150.6	128.1	22.56	7789	-0.08074	-0.1006	0.0199	0.05117			Rubrobacter	0.009457	>0.999999	544	-1226	-682	3.117	3.887	-0.7702	0.2422			Nesterenkonia	0.211058	>0.999999	137	138.8	-1.786	9196	0	0.06749	-0.06749	0.05224			Pleomorphomonas	0.5	>0.999999	117	0	117	0.2644	0	0.2644	0.2591
	Actinobacillus	0.020161	>0.999999	150.6	128.1	22.45	7796	-0.08132	-0.08312	0.001798	0.06617			Ezakiella	0.009677	>0.999999	1225	-545	680	0.03631	-0.2	0.2363	0.1434			Pseudoxanthomonas	0.211058	>0.999999	137	138.8	-1.786	9196	0	0.08589	-0.08589	0.06222			Pedobacter	0.5	>0.999999	57	-117	-60	0.001984	0.009918	-0.007934	0.007774
	Phreatobacter	0.020161	>0.999999	150.6	128.1	22.45	7796	-0.06503	-0.0938	0.02877	0.06832			Roseomonas	0.009677	>0.999999	1225	-545	680	0.2474	0.07254	0.1749	0.2598			Clostridia_UCG-014	0.211058	>0.999999	137	138.8	-1.786	9196	0	0.0311	-0.0311	0.02431			Megasphaera	0.5	>0.999999	117	0	117	0.06446	0	0.06446	0.05516
	Lautropia	0.020161	>0.999999	150.6	128.1	22.45	7796	-0.07061	-0.09729	0.02668	0.05756			Faecalibacterium	0.009677	>0.999999	1225	-545	680	-0.1007	-0.1063	0.005618	0.1139			TRA3-20	0.211058	>0.999999	137	138.8	-1.786	9196	0	0.1154	-0.1154	0.1112			Oribacterium	0.5	>0.999999	117	0	117	0.02425	0	0.02425	0.01711
	Flavobacterium	0.020243	>0.999999	150.6	128.1	22.44	7797	-0.0264	-0.0606	0.0342	0.06754			Phreatobacter	0.01013	>0.999999	1223	-547	676	-0.05756	-0.2	0.1424	0.1055			Blastococcus	0.211058	>0.999999	137	138.8	-1.786	9196	0	0.01115	-0.01115	0.01024			Aliterella	0.5	>0.999999	0	-117	-117	0	0.04081	-0.04081	0.02876
	Flectobacillus	0.020243	>0.999999	150.6	128.1	22.44	7797	-0.05097	-0.1113	0.06033	0.06361			Sporosarcina	0.010363	>0.999999	1222	-548	674	-0.03434	-0.09262	0.05829	0.1605			Oribacterium	0.211844	>0.999999	139.4	136.9	2.509	9147	0.3588	0.05253	0.3063	0.3509			Moraxella	0.5	>0.999999	117	0	117	0.07	0	0.07	0.0511
	Brochothrix	0.020326	>0.999999	150.6	128.1	22.42	7798	-0.05683	-0.09519	0.03836	0.07095			Cloacibacterium	0.010363	>0.999999	1222	-548	674	-0.09964	-0.1101	0.01044	0.102			Peptostreptococcus	0.214552	>0.999999	139.4	136.9	2.494	9148	0.6978	0.591	0.1068	0.8964			KD4-96	0.5	>0.999999	0	-117	-117	0	1.845	-1.845	1.699
	0319-7L14	0.020575	>0.999999	150.5	128.2	22.38	7801	-0.04524	-0.1395	0.09426	0.06368			Neisseria	0.010843	>0.999999	1220	-550	670	-0.03603	-0.1059	0.06988	0.1432			Prevotella	0.242409	>0.999999	135.6	139.9	-4.309	9025	0.896	0.6176	0.2784	0.9533			Saccharopolyspora	0.5	>0.999999	117	-57	60	0.1679	0.005792	0.1621	0.1218
	Peredibacter	0.020658	>0.999999	150.5	128.2	22.37	7802	-0.07582	-0.1038	0.02801	0.05354			Rhodococcus	0.011091	>0.999999	1219	-551	668	-0.06056	-0.2	0.1394	0.1092			Psychrobacter	0.26163	>0.999999	135.9	139.6	-3.689	9067	1.08	0.9189	0.1613	1.073			Atopobium	0.5	>0.999999	117	0	117	0.02432	0	0.02432	0.02214
	Lysobacter	0.021166	>0.999999	150.5	128.2	22.28	7808	-0.07244	-0.111	0.03852	0.04971			Actinobacillus	0.011091	>0.999999	1219	-551	668	-0.09098	-0.0528	-0.03818	0.1545			Belnapia	0.262362	>0.999999	138.6	137.5	1.136	9240	0.2348	0	0.2348	0.2348			Bacteroides	0.507813	>0.999999	278	-166	112	3.626	1.776	1.85	2.959
	WD2101_soil_group	0.021166	>0.999999	150.5	128.2	22.28	7808	-0.05284	-0.1062	0.05335	0.06617			Caulobacter	0.011091	>0.999999	1219	-551	668	-0.08979	-0.09855	0.008755	0.1149			Alistipes	0.262362	>0.999999	138.6	137.5	1.136	9240	0.002561	0	0.002561	0.002561			Staphylococcus	0.539087	>0.999999	709	-871	-162	7.725	6.946	0.7789	2.367
	Peptoniphilus	0.021598	>0.999999	150.4	128.2	22.2	7813	0.1505	0.03465	0.1158	0.1361			Stomatobaculum	0.011091	>0.999999	1219	-551	668	-0.07551	-0.05293	-0.02258	0.1607			SM1A02	0.262362	>0.999999	138.6	137.5	1.136	9240	0.144	0	0.144	0.144			Nocardioides	0.566406	>0.999999	218	-327	-109	0.09244	0.1094	-0.01698	0.0898
	Sphaerochaeta	0.021685	>0.999999	150.4	128.2	22.19	7814	-0.06386	-0.1395	0.07564	0.04799			Shuttleworthia	0.011343	>0.999999	1218	-552	666	-0.1589	-0.2	0.04107	0.02475			Gluconacetobacter	0.262362	>0.999999	138.6	137.5	1.136	9240	0.08054	0	0.08054	0.08054			Bacillus	0.623047	>0.999999	264	-330	-66	0.3982	0.7815	-0.3833	0.4453
	Iamia	0.021772	>0.999999	150.4	128.2	22.17	7815	-0.0607	-0.09913	0.03844	0.06663			Pajaroellobacter	0.011343	>0.999999	1218	-552	666	-0.1589	-0.2	0.04107	0.02475			Achromobacter	0.262362	>0.999999	138.6	137.5	1.136	9240	0.1169	0	0.1169	0.1169			Geobacillus	0.625	>0.999999	113	-172	-59	0.134	0.2919	-0.158	0.2235
	Facklamia	0.02186	>0.999999	150.4	128.3	22.16	7816	-0.09102	-0.08764	-0.003383	0.06008			Myroides	0.011343	>0.999999	1218	-552	666	-0.1589	-0.2	0.04107	0.02475			Solobacterium	0.262362	>0.999999	138.6	137.5	1.136	9240	0.2971	0	0.2971	0.2971			Enterococcus	0.625	>0.999999	113	-172	-59	0.1927	0.442	-0.2493	0.3271
	Methylocella	0.022215	>0.999999	150.4	128.3	22.1	7820	-0.06442	-0.09021	0.02578	0.07178			Lachnospiraceae_XPB1014_group	0.011343	>0.999999	1218	-552	666	-0.1589	-0.2	0.04107	0.02475			0319-7L14	0.262362	>0.999999	138.6	137.5	1.136	9240	0.802	0	0.802	0.802			Microbacterium	0.625	>0.999999	172	-113	59	0.02691	0.009369	0.01754	0.02178
	Ruminococcus	0.022304	>0.999999	150.4	128.3	22.09	7821	-0.0748	-0.1191	0.04434	0.0457			Megamonas	0.011343	>0.999999	1218	-552	666	-0.1589	-0.2	0.04107	0.02475			Subdoligranulum	0.262362	>0.999999	138.6	137.5	1.136	9240	0.05633	0	0.05633	0.05633			Friedmanniella	0.625	>0.999999	113	-172	-59	0.08781	0.336	-0.2482	0.2341
	Saccharopolyspora	0.022484	>0.999999	150.4	128.3	22.06	7823	-0.03982	-0.1065	0.06668	0.06088			Tepidiphilus	0.011343	>0.999999	1218	-552	666	-0.1589	-0.2	0.04107	0.02475			Capnocytophaga	0.262362	>0.999999	138.6	137.5	1.136	9240	0.01001	0	0.01001	0.01001			Massilia	0.625	>0.999999	226	-166	60	0.2602	0.1421	0.1181	0.194
	Pseudoclavibacter	0.022665	>0.999999	150.3	128.3	22.03	7825	-0.04001	-0.0965	0.0565	0.08274			Paenisporosarcina	0.011343	>0.999999	1218	-552	666	-0.1589	-0.2	0.04107	0.02475			WPS-2	0.262362	>0.999999	138.6	137.5	1.136	9240	0.0005506	0	0.0005506	0.0005506			Corynebacterium	0.629029	>0.999999	697	-577	120	4.282	4.175	0.1069	1.358
	Phyllobacterium	0.022665	>0.999999	150.3	128.3	22.03	7825	0.1797	0.1329	0.04682	0.1531			Butyrivibrio	0.011343	>0.999999	1218	-552	666	-0.1589	-0.2	0.04107	0.02475			[Eubacterium]_nodatum_group	0.262362	>0.999999	138.6	137.5	1.136	9240	0.04251	0	0.04251	0.04251			Porphyromonas	0.640625	>0.999999	169	-275	-106	0.3689	0.2291	0.1398	0.2513
	Shuttleworthia	0.02303	>0.999999	150.3	128.3	21.97	7829	-0.1144	-0.1395	0.02506	0.01525			Hydrogenophaga	0.011343	>0.999999	1218	-552	666	-0.1589	-0.2	0.04107	0.02475			Gordonia	0.262362	>0.999999	138.6	137.5	1.136	9240	0.03079	0	0.03079	0.03079			Paracoccus	0.673157	>0.999999	425	-355	70	0.6109	0.3612	0.2497	0.3293
	Pajaroellobacter	0.02303	>0.999999	150.3	128.3	21.97	7829	-0.1144	-0.1395	0.02506	0.01525			Bosea	0.011343	>0.999999	1218	-552	666	-0.1589	-0.2	0.04107	0.02475			Candidatus_Saccharimonas	0.262362	>0.999999	138.6	137.5	1.136	9240	0.003204	0	0.003204	0.003204			Atopostipes	0.695313	>0.999999	171	-273	-102	0.2921	0.6307	-0.3387	0.5841
	Lachnospiraceae_XPB1014_group	0.02303	>0.999999	150.3	128.3	21.97	7829	-0.1144	-0.1395	0.02506	0.01525			Pectobacterium	0.011343	>0.999999	1218	-552	666	-0.1589	-0.2	0.04107	0.02475			Turicibacter	0.262362	>0.999999	138.6	137.5	1.136	9240	0.1042	0	0.1042	0.1042			Anaerococcus	0.71875	>0.999999	174	-165	9	0.3215	0.03277	0.2887	0.2777
	Megamonas	0.02303	>0.999999	150.3	128.3	21.97	7829	-0.1144	-0.1395	0.02506	0.01525			Candidatus_Berkiella	0.011343	>0.999999	1218	-552	666	-0.1589	-0.2	0.04107	0.02475			Collinsella	0.262362	>0.999999	138.6	137.5	1.136	9240	0.2942	0	0.2942	0.2942			Brevundimonas	0.730469	>0.999999	276	-219	57	0.5691	0.476	0.09311	0.4816
	Paenisporosarcina	0.02303	>0.999999	150.3	128.3	21.97	7829	-0.1144	-0.1395	0.02506	0.01525			Fenollaria	0.011343	>0.999999	1218	-552	666	-0.1589	-0.2	0.04107	0.02475			Parascardovia	0.262362	>0.999999	138.6	137.5	1.136	9240	0.2416	0	0.2416	0.2416			Exiguobacterium	0.75	>0.999999	58	-116	-58	0.0004964	0.002892	-0.002395	0.00257
	Butyrivibrio	0.02303	>0.999999	150.3	128.3	21.97	7829	-0.1144	-0.1395	0.02506	0.01525			Monoglobus	0.011343	>0.999999	1218	-552	666	-0.1589	-0.2	0.04107	0.02475			Sphaerochaeta	0.262362	>0.999999	138.6	137.5	1.136	9240	0.8264	0	0.8264	0.8264			Comamonas	0.75	>0.999999	116	-58	58	0.1202	0.02621	0.09396	0.1061
	Hydrogenophaga	0.02303	>0.999999	150.3	128.3	21.97	7829	-0.1144	-0.1395	0.02506	0.01525			Hyphomicrobium	0.011343	>0.999999	1218	-552	666	-0.1589	-0.2	0.04107	0.02475			Cloacibacterium	0.271792	>0.999999	136.6	139.1	-2.465	9150	0.0008009	0.2194	-0.2186	0.1371			Flavobacterium	0.75	>0.999999	114	-171	-57	0.01196	0.01871	-0.006749	0.01732
	Bosea	0.02303	>0.999999	150.3	128.3	21.97	7829	-0.1144	-0.1395	0.02506	0.01525			Pseudobutyrivibrio	0.011343	>0.999999	1218	-552	666	-0.1589	-0.2	0.04107	0.02475			Segetibacter	0.280523	>0.999999	136.6	139.1	-2.42	9153	0.03341	0.406	-0.3726	0.3717			Dermabacter	0.75	>0.999999	58	-116	-58	0.1278	0.7764	-0.6486	0.7771
	Pectobacterium	0.02303	>0.999999	150.3	128.3	21.97	7829	-0.1144	-0.1395	0.02506	0.01525			Prevotellaceae_UCG-001	0.011343	>0.999999	1218	-552	666	-0.1589	-0.2	0.04107	0.02475			Phenylobacterium	0.280523	>0.999999	136.6	139.1	-2.42	9153	0.0417	0.07226	-0.03056	0.06094			Oceanobacillus	0.75	>0.999999	117	-113	4	0.1758	0.06639	0.1094	0.1413
	Candidatus_Berkiella	0.02303	>0.999999	150.3	128.3	21.97	7829	-0.1144	-0.1395	0.02506	0.01525			Halomonas	0.011343	>0.999999	1218	-552	666	-0.1589	-0.2	0.04107	0.02475			Sporosarcina	0.280523	>0.999999	136.6	139.1	-2.42	9153	0.06292	0.3827	-0.3197	0.3313			Kocuria	0.75	>0.999999	117	-113	4	0.4387	0.02308	0.4156	0.3138
	Fenollaria	0.02303	>0.999999	150.3	128.3	21.97	7829	-0.1144	-0.1395	0.02506	0.01525			Subgroup_2	0.011343	>0.999999	1218	-552	666	-0.1589	-0.2	0.04107	0.02475			Atopostipes	0.297845	>0.999999	135.7	139.8	-4.088	9040	0.1802	1.134	-0.9539	0.6634			Tepidimonas	0.75	>0.999999	113	-117	-4	0.0466	0.5507	-0.5041	0.3939
	Monoglobus	0.02303	>0.999999	150.3	128.3	21.97	7829	-0.1144	-0.1395	0.02506	0.01525			Acidipropionibacterium	0.011343	>0.999999	1218	-552	666	-0.1589	-0.2	0.04107	0.02475			Rothia	0.305385	>0.999999	140	136.5	3.512	9079	1.413	0.8057	0.6071	1.063			Thermoactinomyces	0.75	>0.999999	58	-116	-58	0.1325	0.2491	-0.1166	0.238
	Hyphomicrobium	0.02303	>0.999999	150.3	128.3	21.97	7829	-0.1144	-0.1395	0.02506	0.01525			Luteimonas	0.011343	>0.999999	1218	-552	666	-0.1589	-0.2	0.04107	0.02475			Enhydrobacter	0.305534	>0.999999	135.2	140.2	-5.032	8976	0.144	0.3796	-0.2356	0.1842			Aquabacterium	0.765625	>0.999999	224	-168	56	1.713	1.178	0.5347	1.174
	Pseudobutyrivibrio	0.02303	>0.999999	150.3	128.3	21.97	7829	-0.1144	-0.1395	0.02506	0.01525			UCG-010	0.011343	>0.999999	1218	-552	666	-0.1589	-0.2	0.04107	0.02475			Pelomonas	0.314149	>0.999999	135.7	139.8	-4.177	9034	0.03677	0.2083	-0.1715	0.105			Ralstonia	0.789428	>0.999999	654	-588	66	14.01	11.68	2.33	4.601
	Prevotellaceae_UCG-001	0.02303	>0.999999	150.3	128.3	21.97	7829	-0.1144	-0.1395	0.02506	0.01525			Pediococcus	0.011343	>0.999999	1218	-552	666	-0.1589	-0.2	0.04107	0.02475			Acetobacter	0.31746	>0.999999	134.7	140.6	-5.866	8920	2.366	2.026	0.3398	0.9742			Chryseobacterium	0.820313	>0.999999	218	-226	-8	0.02457	0.0337	-0.009129	0.02362
	Halomonas	0.02303	>0.999999	150.3	128.3	21.97	7829	-0.1144	-0.1395	0.02506	0.01525			Colidextribacter	0.011343	>0.999999	1218	-552	666	-0.1589	-0.2	0.04107	0.02475			Lactobacillus	0.371497	>0.999999	135	140.4	-5.357	8954	0.9421	1.888	-0.9458	0.8753			Haemophilus	0.820313	>0.999999	218	-226	-8	0.2675	0.5397	-0.2723	0.3869
	Subgroup_2	0.02303	>0.999999	150.3	128.3	21.97	7829	-0.1144	-0.1395	0.02506	0.01525			Haliangium	0.011343	>0.999999	1218	-552	666	-0.1589	-0.2	0.04107	0.02475			Aggregatibacter	0.379358	>0.999999	137.5	138.4	-0.8929	9257	0	0.0263	-0.0263	0.0263			Roseomonas	0.828125	>0.999999	223	-169	54	0.2988	1.036	-0.7376	0.9673
	Acidipropionibacterium	0.02303	>0.999999	150.3	128.3	21.97	7829	-0.1144	-0.1395	0.02506	0.01525			Hydrogenophilus	0.011343	>0.999999	1218	-552	666	-0.1589	-0.2	0.04107	0.02475			Candidatus_Alysiosphaera	0.379358	>0.999999	137.5	138.4	-0.8929	9257	0	0.1238	-0.1238	0.1238			Hymenobacter	0.875	>0.999999	170	-115	55	0.2218	0.1249	0.0969	0.169
	Finegoldia	0.02303	>0.999999	150.3	128.3	21.97	7829	0.2218	0.1212	0.1006	0.1597			Aliihoeflea	0.011343	>0.999999	1218	-552	666	-0.1589	-0.2	0.04107	0.02475			Hydrogenophilus	0.379358	>0.999999	137.5	138.4	-0.8929	9257	0	0.03402	-0.03402	0.03402			Phyllobacterium	0.925781	>0.999999	275	-319	-44	0.7946	0.4238	0.3708	0.5091
	Luteimonas	0.02303	>0.999999	150.3	128.3	21.97	7829	-0.1144	-0.1395	0.02506	0.01525			Sediminibacterium	0.011343	>0.999999	1218	-552	666	-0.1589	-0.2	0.04107	0.02475			Aeromicrobium	0.379358	>0.999999	137.5	138.4	-0.8929	9257	0	0.005682	-0.005682	0.005682			Acetobacter	0.938232	>0.999999	325	-364	-39	2.811	2.816	-0.004966	1.167
	UCG-010	0.02303	>0.999999	150.3	128.3	21.97	7829	-0.1144	-0.1395	0.02506	0.01525			Aeromicrobium	0.011343	>0.999999	1218	-552	666	-0.1589	-0.2	0.04107	0.02475			Thermomonas	0.379358	>0.999999	137.5	138.4	-0.8929	9257	0	0.009301	-0.009301	0.009301			Deinococcus	0.96875	>0.999999	220	-172	48	0.005516	0.01206	-0.006543	0.008944
	Pediococcus	0.02303	>0.999999	150.3	128.3	21.97	7829	-0.1144	-0.1395	0.02506	0.01525			Thermopolyspora	0.011343	>0.999999	1218	-552	666	-0.1589	-0.2	0.04107	0.02475			Streptomyces	0.379358	>0.999999	137.5	138.4	-0.8929	9257	0	0.004882	-0.004882	0.004882			Actinomyces	0.96875	>0.999999	223	-221	2	0.2373	0.329	-0.0917	0.2488
	Colidextribacter	0.02303	>0.999999	150.3	128.3	21.97	7829	-0.1144	-0.1395	0.02506	0.01525			Nakamurella	0.011343	>0.999999	1218	-552	666	-0.1589	-0.2	0.04107	0.02475			[Eubacterium]_siraeum_group	0.379358	>0.999999	137.5	138.4	-0.8929	9257	0	0.1282	-0.1282	0.1282			Alloprevotella	>0.999999	>0.999999	59	0	59	0.001437	0	0.001437	0.001437
	Haliangium	0.02303	>0.999999	150.3	128.3	21.97	7829	-0.1144	-0.1395	0.02506	0.01525			F082	0.011343	>0.999999	1218	-552	666	-0.1589	-0.2	0.04107	0.02475			Prevotellaceae_Ga6A1_group	0.379358	>0.999999	137.5	138.4	-0.8929	9257	0	0.6494	-0.6494	0.6494			Belnapia	>0.999999	>0.999999	59	0	59	0.4815	0	0.4815	0.4815
	Aliihoeflea	0.02303	>0.999999	150.3	128.3	21.97	7829	-0.1144	-0.1395	0.02506	0.01525			U29-B03	0.011343	>0.999999	1218	-552	666	-0.1589	-0.2	0.04107	0.02475			Reyranella	0.379358	>0.999999	137.5	138.4	-0.8929	9257	0	0.01594	-0.01594	0.01594			Alistipes	>0.999999	>0.999999	59	0	59	0.005252	0	0.005252	0.005252
	Sediminibacterium	0.02303	>0.999999	150.3	128.3	21.97	7829	-0.1144	-0.1395	0.02506	0.01525			Bacteroidales_UCG-001	0.011343	>0.999999	1218	-552	666	-0.1589	-0.2	0.04107	0.02475			Curvibacter	0.379358	>0.999999	137.5	138.4	-0.8929	9257	0	0.3076	-0.3076	0.3076			Rhodococcus	>0.999999	>0.999999	59	0	59	0.2148	0	0.2148	0.2148
	Thermopolyspora	0.02303	>0.999999	150.3	128.3	21.97	7829	-0.1144	-0.1395	0.02506	0.01525			RB41	0.011343	>0.999999	1218	-552	666	-0.1589	-0.2	0.04107	0.02475			AKIW781	0.379358	>0.999999	137.5	138.4	-0.8929	9257	0	0.05376	-0.05376	0.05376			Aggregatibacter	>0.999999	>0.999999	0	-59	-59	0	0.06864	-0.06864	0.06864
	Nakamurella	0.02303	>0.999999	150.3	128.3	21.97	7829	-0.1144	-0.1395	0.02506	0.01525			Clostridia_vadinBB60_group	0.011343	>0.999999	1218	-552	666	-0.1589	-0.2	0.04107	0.02475			Caenimonas	0.379358	>0.999999	137.5	138.4	-0.8929	9257	0	0.08177	-0.08177	0.08177			Ruminococcus	>0.999999	>0.999999	59	0	59	1.695	0	1.695	1.695
	F082	0.02303	>0.999999	150.3	128.3	21.97	7829	-0.1144	-0.1395	0.02506	0.01525			Rokubacteriales	0.011343	>0.999999	1218	-552	666	-0.1589	-0.2	0.04107	0.02475			Cardiobacterium	0.379358	>0.999999	137.5	138.4	-0.8929	9257	0	0.03213	-0.03213	0.03213			Actinobacillus	>0.999999	>0.999999	58	-59	-1	0.002772	0.0412	-0.03843	0.04134
	U29-B03	0.02303	>0.999999	150.3	128.3	21.97	7829	-0.1144	-0.1395	0.02506	0.01525			[Eubacterium]_siraeum_group	0.011343	>0.999999	1218	-552	666	-0.1589	-0.2	0.04107	0.02475			Noviherbaspirillum	0.379358	>0.999999	137.5	138.4	-0.8929	9257	0	0.1387	-0.1387	0.1387			Facklamia	>0.999999	>0.999999	58	-59	-1	0.003696	0.02053	-0.01683	0.02092
	Bacteroidales_UCG-001	0.02303	>0.999999	150.3	128.3	21.97	7829	-0.1144	-0.1395	0.02506	0.01525			37-13	0.011343	>0.999999	1218	-552	666	-0.1589	-0.2	0.04107	0.02475			Taibaiella	0.379358	>0.999999	137.5	138.4	-0.8929	9257	0	0.00835	-0.00835	0.00835			Candidatus_Alysiosphaera	>0.999999	>0.999999	0	-59	-59	0	0.323	-0.323	0.323
	RB41	0.02303	>0.999999	150.3	128.3	21.97	7829	-0.1144	-0.1395	0.02506	0.01525			Desulfovibrio	0.011343	>0.999999	1218	-552	666	-0.1589	-0.2	0.04107	0.02475			Edaphobaculum	0.379358	>0.999999	137.5	138.4	-0.8929	9257	0	0.001775	-0.001775	0.001775			Fusobacterium	>0.999999	>0.999999	222	-222	0	0.008809	0.02469	-0.01588	0.01957
	Clostridia_vadinBB60_group	0.02303	>0.999999	150.3	128.3	21.97	7829	-0.1144	-0.1395	0.02506	0.01525			Gitt-GS-136	0.011343	>0.999999	1218	-552	666	-0.1589	-0.2	0.04107	0.02475			Moheibacter	0.379358	>0.999999	137.5	138.4	-0.8929	9257	0	0.09949	-0.09949	0.09949			SM1A02	>0.999999	>0.999999	59	0	59	0.2954	0	0.2954	0.2954
	Rokubacteriales	0.02303	>0.999999	150.3	128.3	21.97	7829	-0.1144	-0.1395	0.02506	0.01525			A4b	0.011343	>0.999999	1218	-552	666	-0.1589	-0.2	0.04107	0.02475			Holdemanella	0.379358	>0.999999	137.5	138.4	-0.8929	9257	0	0.01471	-0.01471	0.01471			Bryobacter	>0.999999	>0.999999	0	-59	-59	0	0.3935	-0.3935	0.3935
	37-13	0.02303	>0.999999	150.3	128.3	21.97	7829	-0.1144	-0.1395	0.02506	0.01525			Xanthobacter	0.011343	>0.999999	1218	-552	666	-0.1589	-0.2	0.04107	0.02475			Ferruginibacter	0.379358	>0.999999	137.5	138.4	-0.8929	9257	0	0.001123	-0.001123	0.001123			TM7a	>0.999999	>0.999999	0	-59	-59	0	0.04255	-0.04255	0.04255
	Desulfovibrio	0.02303	>0.999999	150.3	128.3	21.97	7829	-0.1144	-0.1395	0.02506	0.01525			Succiniclasticum	0.011343	>0.999999	1218	-552	666	-0.1589	-0.2	0.04107	0.02475			DNF00809	0.379358	>0.999999	137.5	138.4	-0.8929	9257	0	0.6088	-0.6088	0.6088			Tissierella	>0.999999	>0.999999	59	-58	1	0.01895	0.0182	0.00075	0.0265
	A4b	0.02303	>0.999999	150.3	128.3	21.97	7829	-0.1144	-0.1395	0.02506	0.01525			DSSD61	0.011343	>0.999999	1218	-552	666	-0.1589	-0.2	0.04107	0.02475			Alishewanella	0.379358	>0.999999	137.5	138.4	-0.8929	9257	0	0.2397	-0.2397	0.2397			Brochothrix	>0.999999	>0.999999	58	-59	-1	0.05282	0.06777	-0.01495	0.08664
	Xanthobacter	0.02303	>0.999999	150.3	128.3	21.97	7829	-0.1144	-0.1395	0.02506	0.01525			Lachnospiraceae_NK3A20_group	0.011343	>0.999999	1218	-552	666	-0.1589	-0.2	0.04107	0.02475			Blautia	0.379358	>0.999999	137.5	138.4	-0.8929	9257	0	0.2748	-0.2748	0.2748			Gluconacetobacter	>0.999999	>0.999999	59	0	59	0.1652	0	0.1652	0.1652
	Succiniclasticum	0.02303	>0.999999	150.3	128.3	21.97	7829	-0.1144	-0.1395	0.02506	0.01525			Soonwooa	0.011343	>0.999999	1218	-552	666	-0.1589	-0.2	0.04107	0.02475			Acetitomaculum	0.379358	>0.999999	137.5	138.4	-0.8929	9257	0	0.001396	-0.001396	0.001396			Achromobacter	>0.999999	>0.999999	59	0	59	0.2397	0	0.2397	0.2397
	Lachnospiraceae_NK3A20_group	0.02303	>0.999999	150.3	128.3	21.97	7829	-0.1144	-0.1395	0.02506	0.01525			Solobacterium	0.011343	>0.999999	1218	-552	666	-0.1589	-0.2	0.04107	0.02475			UCG-002	0.379358	>0.999999	137.5	138.4	-0.8929	9257	0	0.4545	-0.4545	0.4545			Campylobacter	>0.999999	>0.999999	115	-59	56	0.001706	0.02568	-0.02397	0.02574
	Soonwooa	0.02303	>0.999999	150.3	128.3	21.97	7829	-0.1144	-0.1395	0.02506	0.01525			Paenarthrobacter	0.011343	>0.999999	1218	-552	666	-0.1589	-0.2	0.04107	0.02475			Aureimonas	0.379358	>0.999999	137.5	138.4	-0.8929	9257	0	0.1062	-0.1062	0.1062			Thermomonas	>0.999999	>0.999999	0	-59	-59	0	0.02428	-0.02428	0.02428
	Paenarthrobacter	0.02303	>0.999999	150.3	128.3	21.97	7829	-0.1144	-0.1395	0.02506	0.01525			NK4A214_group	0.011343	>0.999999	1218	-552	666	-0.1589	-0.2	0.04107	0.02475			Ornithinicoccus	0.379358	>0.999999	137.5	138.4	-0.8929	9257	0	0.002519	-0.002519	0.002519			Anoxybacillus	>0.999999	>0.999999	0	-59	-59	0	0.07272	-0.07272	0.07272
	NK4A214_group	0.02303	>0.999999	150.3	128.3	21.97	7829	-0.1144	-0.1395	0.02506	0.01525			Reyranella	0.011343	>0.999999	1218	-552	666	-0.1589	-0.2	0.04107	0.02475			Bergeyella	0.379358	>0.999999	137.5	138.4	-0.8929	9257	0	0.0083	-0.0083	0.0083			Phreatobacter	>0.999999	>0.999999	59	0	59	0.007364	0	0.007364	0.007364
	Prevotellaceae_UCG-003	0.02303	>0.999999	150.3	128.3	21.97	7829	-0.1144	-0.1395	0.02506	0.01525			Prevotellaceae_UCG-003	0.011343	>0.999999	1218	-552	666	-0.1589	-0.2	0.04107	0.02475			Williamsia	0.379358	>0.999999	137.5	138.4	-0.8929	9257	0	0.1234	-0.1234	0.1234			Streptomyces	>0.999999	>0.999999	0	-59	-59	0	0.01274	-0.01274	0.01274
	Keratinibaculum	0.02303	>0.999999	150.3	128.3	21.97	7829	-0.1144	-0.1395	0.02506	0.01525			Keratinibaculum	0.011343	>0.999999	1218	-552	666	-0.1589	-0.2	0.04107	0.02475			Halotalea	0.379358	>0.999999	137.5	138.4	-0.8929	9257	0	0.05172	-0.05172	0.05172			Lysinibacillus	>0.999999	>0.999999	58	-59	-1	0.0403	0.2208	-0.1805	0.2251
	Hydrotalea	0.02303	>0.999999	150.3	128.3	21.97	7829	-0.1144	-0.1395	0.02506	0.01525			Hydrotalea	0.011343	>0.999999	1218	-552	666	-0.1589	-0.2	0.04107	0.02475			Granulicatella	0.379358	>0.999999	137.5	138.4	-0.8929	9257	0	0.5446	-0.5446	0.5446			Sphingobacterium	>0.999999	>0.999999	59	-58	1	0.01041	0.007667	0.002748	0.01304
	[Eubacterium]_coprostanoligenes_group	0.02303	>0.999999	150.3	128.3	21.97	7829	-0.1144	-0.1395	0.02506	0.01525			Curvibacter	0.011343	>0.999999	1218	-552	666	-0.1589	-0.2	0.04107	0.02475			Shewanella	0.379358	>0.999999	137.5	138.4	-0.8929	9257	0	0.1168	-0.1168	0.1168			S085	>0.999999	>0.999999	0	-59	-59	0	0.9144	-0.9144	0.9144
	Meiothermus	0.02303	>0.999999	150.3	128.3	21.97	7829	-0.1144	-0.1395	0.02506	0.01525			[Eubacterium]_coprostanoligenes_group	0.011343	>0.999999	1218	-552	666	-0.1589	-0.2	0.04107	0.02475			Arenimonas	0.379358	>0.999999	137.5	138.4	-0.8929	9257	0	0.002108	-0.002108	0.002108			Caulobacter	>0.999999	>0.999999	58	-59	-1	0.002977	0.09077	-0.0878	0.09087
	BD7-11	0.02303	>0.999999	150.3	128.3	21.97	7829	-0.1144	-0.1395	0.02506	0.01525			Meiothermus	0.011343	>0.999999	1218	-552	666	-0.1589	-0.2	0.04107	0.02475			Jeotgalicoccus	0.379358	>0.999999	137.5	138.4	-0.8929	9257	0	0.02157	-0.02157	0.02157			Segetibacter	>0.999999	>0.999999	59	-115	-56	0.06852	0.06872	-0.0002029	0.08609
	Vulcaniibacterium	0.02303	>0.999999	150.3	128.3	21.97	7829	-0.1144	-0.1395	0.02506	0.01525			BD7-11	0.011343	>0.999999	1218	-552	666	-0.1589	-0.2	0.04107	0.02475			Neisseria	0.401016	>0.999999	136.8	139	-2.221	9167	0.03539	0.2413	-0.2059	0.2019			Lawsonella	>0.999999	>0.999999	115	-115	0	0.07656	0.08117	-0.004609	0.09324
	SBR1031	0.02303	>0.999999	150.3	128.3	21.97	7829	-0.1144	-0.1395	0.02506	0.01525			Vulcaniibacterium	0.011343	>0.999999	1218	-552	666	-0.1589	-0.2	0.04107	0.02475			Alloprevotella	0.413692	>0.999999	136.8	139	-2.162	9171	0.8271	0.009341	0.8178	0.8265			Pseudoclavibacter	>0.999999	>0.999999	0	-59	-59	0	0.02035	-0.02035	0.02035
	Agathobacter	0.02303	>0.999999	150.3	128.3	21.97	7829	-0.1144	-0.1395	0.02506	0.01525			SBR1031	0.011343	>0.999999	1218	-552	666	-0.1589	-0.2	0.04107	0.02475			Sphingobium	0.416464	>0.999999	136	139.6	-3.542	9077	0.3636	0.4024	-0.03884	0.2303			Methylocella	>0.999999	>0.999999	58	-59	-1	0.1454	0.276	-0.1307	0.3142
	TM7x	0.02303	>0.999999	150.3	128.3	21.97	7829	-0.1144	-0.1395	0.02506	0.01525			Agathobacter	0.011343	>0.999999	1218	-552	666	-0.1589	-0.2	0.04107	0.02475			Macrococcus	0.424845	>0.999999	138.8	137.4	1.395	9223	0.08625	0.01059	0.07566	0.06175			Phenylobacterium	>0.999999	>0.999999	59	-115	-56	0.08552	0.08767	-0.002144	0.07549
	Dadabacteriales	0.02303	>0.999999	150.3	128.3	21.97	7829	-0.1144	-0.1395	0.02506	0.01525			TM7x	0.011343	>0.999999	1218	-552	666	-0.1589	-0.2	0.04107	0.02475			Rhodococcus	0.424845	>0.999999	138.8	137.4	1.395	9223	0.6552	0.06269	0.5925	0.563			Prevotellaceae_Ga6A1_group	>0.999999	>0.999999	0	-59	-59	0	1.695	-1.695	1.695
	Succinivibrionaceae_UCG-001	0.02303	>0.999999	150.3	128.3	21.97	7829	-0.1144	-0.1395	0.02506	0.01525			Dadabacteriales	0.011343	>0.999999	1218	-552	666	-0.1589	-0.2	0.04107	0.02475			Saccharopolyspora	0.424845	>0.999999	138.8	137.4	1.395	9223	0.08187	0.002219	0.07965	0.05955			Iamia	>0.999999	>0.999999	58	-59	-1	0.111	0.2243	-0.1134	0.252
	Blfdi19	0.02303	>0.999999	150.3	128.3	21.97	7829	-0.1144	-0.1395	0.02506	0.01525			Succinivibrionaceae_UCG-001	0.011343	>0.999999	1218	-552	666	-0.1589	-0.2	0.04107	0.02475			Stomatobaculum	0.429788	>0.999999	138.8	137.4	1.38	9224	0.4893	0.01567	0.4737	0.4862			Aerococcus	>0.999999	>0.999999	58	-59	-1	0.05829	0.08251	-0.02422	0.1018
	Fonticella	0.02303	>0.999999	150.3	128.3	21.97	7829	-0.1144	-0.1395	0.02506	0.01525			Caenimonas	0.011343	>0.999999	1218	-552	666	-0.1589	-0.2	0.04107	0.02475			Campylobacter	0.434764	>0.999999	138.8	137.4	1.365	9225	0.0008319	0.009839	-0.009007	0.009857			AKIW781	>0.999999	>0.999999	0	-59	-59	0	0.1403	-0.1403	0.1403
	Proteiniphilum	0.02303	>0.999999	150.3	128.3	21.97	7829	-0.1144	-0.1395	0.02506	0.01525			Blfdi19	0.011343	>0.999999	1218	-552	666	-0.1589	-0.2	0.04107	0.02475			Dialister	0.434764	>0.999999	138.8	137.4	1.365	9225	0.0007848	0.0006299	0.0001549	0.0008421			S5-A14a	>0.999999	>0.999999	59	0	59	0.02643	0.02133	0.0051	0.0051
	Micropruina	0.02303	>0.999999	150.3	128.3	21.97	7829	-0.1144	-0.1395	0.02506	0.01525			Fonticella	0.011343	>0.999999	1218	-552	666	-0.1589	-0.2	0.04107	0.02475			Paracoccus	0.435291	>0.999999	139.7	136.7	2.974	9116	0.2979	0.1384	0.1595	0.1469			Lautropia	>0.999999	>0.999999	59	0	59	0.01027	0	0.01027	0.01027
	Sericytochromatia	0.02303	>0.999999	150.3	128.3	21.97	7829	-0.1144	-0.1395	0.02506	0.01525			Noviherbaspirillum	0.011343	>0.999999	1218	-552	666	-0.1589	-0.2	0.04107	0.02475			Abiotrophia	0.437101	>0.999999	137.1	138.7	-1.564	9211	0.007358	0.1092	-0.1018	0.07211			Mucilaginibacter	>0.999999	>0.999999	0	-59	-59	0	0.1889	-0.1889	0.1889
	Erysipelotrichaceae_UCG-002	0.02303	>0.999999	150.3	128.3	21.97	7829	-0.1144	-0.1395	0.02506	0.01525			Proteiniphilum	0.011343	>0.999999	1218	-552	666	-0.1589	-0.2	0.04107	0.02475			Anoxybacillus	0.441459	>0.999999	137.1	138.7	-1.55	9212	0.1048	0.6223	-0.5175	0.4376			Lysobacter	>0.999999	>0.999999	59	0	59	0.03696	0.01324	0.02372	0.02372
	RF39	0.02303	>0.999999	150.3	128.3	21.97	7829	-0.1144	-0.1395	0.02506	0.01525			Micropruina	0.011343	>0.999999	1218	-552	666	-0.1589	-0.2	0.04107	0.02475			Paenibacillus	0.441459	>0.999999	137.1	138.7	-1.55	9212	0.02096	0.07999	-0.05903	0.05538			MB-A2-108	>0.999999	>0.999999	0	-59	-59	0	1.105	-1.105	1.105
	Arthrobacter	0.02303	>0.999999	150.3	128.3	21.97	7829	-0.1144	-0.1395	0.02506	0.01525			Sericytochromatia	0.011343	>0.999999	1218	-552	666	-0.1589	-0.2	0.04107	0.02475			Sphingobacterium	0.445842	>0.999999	137.1	138.7	-1.535	9213	0.005078	0.01086	-0.005782	0.008157			Sporosarcina	>0.999999	>0.999999	59	-58	1	0.129	0.04344	0.0856	0.1369
	Faecalibaculum	0.02303	>0.999999	150.3	128.3	21.97	7829	-0.1144	-0.1395	0.02506	0.01525			Erysipelotrichaceae_UCG-002	0.011343	>0.999999	1218	-552	666	-0.1589	-0.2	0.04107	0.02475			Schlegelella	0.445842	>0.999999	137.1	138.7	-1.535	9213	0.02317	0.03577	-0.0126	0.03821			Georgenia	>0.999999	>0.999999	0	-59	-59	0	0.1136	-0.1136	0.1136
	p-2534-18B5_gut_group	0.02303	>0.999999	150.3	128.3	21.97	7829	-0.1144	-0.1395	0.02506	0.01525			RF39	0.011343	>0.999999	1218	-552	666	-0.1589	-0.2	0.04107	0.02475			Lawsonella	0.450932	>0.999999	136.3	139.3	-3.048	9111	0.8521	0.5726	0.2795	0.7375			Brevibacterium	>0.999999	>0.999999	115	-59	56	0.0003576	0.002824	-0.002466	0.002841
	Chiayiivirga	0.02303	>0.999999	150.3	128.3	21.97	7829	-0.1144	-0.1395	0.02506	0.01525			Arthrobacter	0.011343	>0.999999	1218	-552	666	-0.1589	-0.2	0.04107	0.02475			Dietzia	0.461773	>0.999999	138.9	137.3	1.653	9205	0.22	0.007029	0.213	0.2093			Schlegelella	>0.999999	>0.999999	59	-115	-56	0.04752	0.0149	0.03261	0.0493
	Rodentibacter	0.02303	>0.999999	150.3	128.3	21.97	7829	-0.1144	-0.1395	0.02506	0.01525			Faecalibaculum	0.011343	>0.999999	1218	-552	666	-0.1589	-0.2	0.04107	0.02475			Saccharimonadales	0.469846	>0.999999	138.9	137.3	1.623	9207	0.0008995	0.002553	-0.001654	0.002475			Cardiobacterium	>0.999999	>0.999999	0	-59	-59	0	0.08387	-0.08387	0.08387
	[Eubacterium]_hallii_group	0.02303	>0.999999	150.3	128.3	21.97	7829	-0.1144	-0.1395	0.02506	0.01525			0319-7L14	0.011343	>0.999999	1218	-552	666	-0.1589	-0.2	0.04107	0.02475			Comamonas	0.469846	>0.999999	138.9	137.3	1.623	9207	0.2954	0.0879	0.2075	0.2539			Cloacibacterium	>0.999999	>0.999999	58	-59	-1	0.001643	0.1766	-0.1749	0.1766
	Terrimonas	0.02303	>0.999999	150.3	128.3	21.97	7829	-0.1144	-0.1395	0.02506	0.01525			Moheibacter	0.011343	>0.999999	1218	-552	666	-0.1589	-0.2	0.04107	0.02475			Hymenobacter	0.473911	>0.999999	138.9	137.3	1.609	9208	0.1081	0.04784	0.06029	0.07702			Dialister	>0.999999	>0.999999	115	-59	56	0.00161	0.001644	-3.469e-05	0.002024
	Microvirga	0.02303	>0.999999	150.3	128.3	21.97	7829	-0.1144	-0.1395	0.02506	0.01525			p-2534-18B5_gut_group	0.011343	>0.999999	1218	-552	666	-0.1589	-0.2	0.04107	0.02475			Leuconostoc	0.501898	>0.999999	139.1	137.1	2.007	9181	0.1331	0.3528	-0.2198	0.2418			Flectobacillus	>0.999999	>0.999999	59	-58	1	0.2168	0.005874	0.2109	0.217
	Terribacillus	0.02303	>0.999999	150.3	128.3	21.97	7829	-0.1144	-0.1395	0.02506	0.01525			Flavisolibacter	0.011343	>0.999999	1218	-552	666	-0.1589	-0.2	0.04107	0.02475			Deinococcus	0.505059	>0.999999	139.1	137.1	1.992	9182	0.00288	0.03707	-0.03419	0.03262			Paenibacillus	>0.999999	>0.999999	0	-59	-59	0	0.02553	-0.02553	0.02553
	Aurantimicrobium	0.02303	>0.999999	150.3	128.3	21.97	7829	-0.1144	-0.1395	0.02506	0.01525			DNF00809	0.011343	>0.999999	1218	-552	666	-0.1589	-0.2	0.04107	0.02475			Tissierella	0.514605	>0.999999	136.9	138.9	-1.948	9185	0.9007	1.514	-0.6134	1.093			Parvimonas	>0.999999	>0.999999	58	-59	-1	0.01598	0.04892	-0.03294	0.05172
	Dyella	0.02303	>0.999999	150.3	128.3	21.97	7829	-0.1144	-0.1395	0.02506	0.01525			Chiayiivirga	0.011343	>0.999999	1218	-552	666	-0.1589	-0.2	0.04107	0.02475			Candidatus_Obscuribacter	0.524245	>0.999999	136.9	138.8	-1.904	9188	0.646	0.4266	0.2195	0.5248			Taibaiella	>0.999999	>0.999999	0	-59	-59	0	0.02179	-0.02179	0.02179
	Sphingopyxis	0.02303	>0.999999	150.3	128.3	21.97	7829	-0.1144	-0.1395	0.02506	0.01525			Rodentibacter	0.011343	>0.999999	1218	-552	666	-0.1589	-0.2	0.04107	0.02475			Tepidimonas	0.580732	>0.999999	137.2	138.6	-1.358	9225	0.02272	0.4399	-0.4171	0.2226			Edaphobaculum	>0.999999	>0.999999	0	-59	-59	0	0.004634	-0.004634	0.004634
	UCG-005	0.02303	>0.999999	150.3	128.3	21.97	7829	-0.1144	-0.1395	0.02506	0.01525			[Eubacterium]_hallii_group	0.011343	>0.999999	1218	-552	666	-0.1589	-0.2	0.04107	0.02475			Duganella	0.593198	>0.999999	137.3	138.6	-1.313	9228	0.1396	0.3295	-0.19	0.255			Thermicanus	>0.999999	>0.999999	0	-59	-59	0	0.152	-0.152	0.152
	UCG-001	0.02303	>0.999999	150.3	128.3	21.97	7829	-0.1144	-0.1395	0.02506	0.01525			Terrimonas	0.011343	>0.999999	1218	-552	666	-0.1589	-0.2	0.04107	0.02475			Allorhizobium-Neorhizobium-Pararhizobium-Rhizobium	0.605786	>0.999999	137.3	138.6	-1.269	9231	0.06879	0.07319	-0.004406	0.06363			Peredibacter	>0.999999	>0.999999	58	-59	-1	0.02448	0.1086	-0.08408	0.1117
	Thermomonospora	0.02303	>0.999999	150.3	128.3	21.97	7829	-0.1144	-0.1395	0.02506	0.01525			Microvirga	0.011343	>0.999999	1218	-552	666	-0.1589	-0.2	0.04107	0.02475			Finegoldia	0.626084	>0.999999	139	137.2	1.8	9195	0.5387	0.2217	0.317	0.3013			Sneathia	>0.999999	>0.999999	59	-115	-56	0.1884	0.19	-0.001661	0.2392
	[Eubacterium]_ruminantium_group	0.02303	>0.999999	150.3	128.3	21.97	7829	-0.1144	-0.1395	0.02506	0.01525			Terribacillus	0.011343	>0.999999	1218	-552	666	-0.1589	-0.2	0.04107	0.02475			Peptoniphilus	0.666487	>0.999999	138.8	137.4	1.358	9225	0.434	0.0706	0.3634	0.2545			Subdoligranulum	>0.999999	>0.999999	59	0	59	0.1155	0	0.1155	0.1155
	Fluviicola	0.02303	>0.999999	150.3	128.3	21.97	7829	-0.1144	-0.1395	0.02506	0.01525			Aurantimicrobium	0.011343	>0.999999	1218	-552	666	-0.1589	-0.2	0.04107	0.02475			Corynebacterium	0.67665	>0.999999	139.9	136.5	3.38	9088	10.57	8.406	2.163	2.719			Clostridium_sensu_stricto_1	>0.999999	>0.999999	115	-59	56	0.2219	0.6356	-0.4137	0.6581
	Brevibacillus	0.02303	>0.999999	150.3	128.3	21.97	7829	-0.1144	-0.1395	0.02506	0.01525			Dyella	0.011343	>0.999999	1218	-552	666	-0.1589	-0.2	0.04107	0.02475			Gemella	0.676792	>0.999999	138.7	137.4	1.313	9228	0.7536	0.2527	0.5009	0.4874			WD2101_soil_group	>0.999999	>0.999999	59	0	59	0.2253	0	0.2253	0.2253
	[Ruminococcus]_gauvreauii_group	0.02303	>0.999999	150.3	128.3	21.97	7829	-0.1144	-0.1395	0.02506	0.01525			Proteus	0.011343	>0.999999	1218	-552	666	-0.1589	-0.2	0.04107	0.02475			Bifidobacterium	0.690627	>0.999999	138.7	137.4	1.254	9232	0.1353	0.1082	0.02719	0.1177			Amaricoccus	>0.999999	>0.999999	59	0	59	0.06505	0	0.06505	0.06505
	env.OPS_17	0.02303	>0.999999	150.3	128.3	21.97	7829	-0.1144	-0.1395	0.02506	0.01525			Sphingopyxis	0.011343	>0.999999	1218	-552	666	-0.1589	-0.2	0.04107	0.02475			Aquabacterium	0.694102	>0.999999	138.7	137.5	1.24	9233	0.8353	0.4515	0.3838	0.5858			Holdemanella	>0.999999	>0.999999	0	-59	-59	0	0.0384	-0.0384	0.0384
	Mesorhizobium	0.02303	>0.999999	150.3	128.3	21.97	7829	-0.1144	-0.1395	0.02506	0.01525			UCG-005	0.011343	>0.999999	1218	-552	666	-0.1589	-0.2	0.04107	0.02475			Microbacterium	0.695884	>0.999999	137.4	138.5	-1.107	9242	0.01312	0.05824	-0.04512	0.03467			Capnocytophaga	>0.999999	>0.999999	59	0	59	0.02053	0	0.02053	0.02053
	Thermobifida	0.02303	>0.999999	150.3	128.3	21.97	7829	-0.1144	-0.1395	0.02506	0.01525			Quadrisphaera	0.011343	>0.999999	1218	-552	666	-0.1589	-0.2	0.04107	0.02475			Nocardioides	0.697724	>0.999999	137.2	138.6	-1.387	9223	0.06893	0.04996	0.01898	0.04524			[Ruminococcus]_torques_group	>0.999999	>0.999999	59	0	59	0.01943	0	0.01943	0.01943
	Romboutsia	0.02303	>0.999999	150.3	128.3	21.97	7829	-0.1144	-0.1395	0.02506	0.01525			UCG-001	0.011343	>0.999999	1218	-552	666	-0.1589	-0.2	0.04107	0.02475			Lysinibacillus	0.705581	>0.999999	137.6	138.3	-0.6641	9272	0.01965	0.1161	-0.09644	0.09219			Propionibacterium	>0.999999	>0.999999	59	-58	1	0.03611	0.01664	0.01947	0.04002
	Succinivibrio	0.02303	>0.999999	150.3	128.3	21.97	7829	-0.1144	-0.1395	0.02506	0.01525			Thermomonospora	0.011343	>0.999999	1218	-552	666	-0.1589	-0.2	0.04107	0.02475			Aerococcus	0.705581	>0.999999	137.6	138.3	-0.6641	9272	0.02842	0.224	-0.1956	0.1968			Ferruginibacter	>0.999999	>0.999999	0	-59	-59	0	0.00293	-0.00293	0.00293
	Truepera	0.02303	>0.999999	150.3	128.3	21.97	7829	-0.1144	-0.1395	0.02506	0.01525			Aureimonas	0.011343	>0.999999	1218	-552	666	-0.1589	-0.2	0.04107	0.02475			Rubellimicrobium	0.709432	>0.999999	137.2	138.6	-1.424	9221	0.07713	0.4696	-0.3925	0.267			Christensenellaceae_R-7_group	>0.999999	>0.999999	0	-59	-59	0	0.1522	-0.1522	0.1522
	Bradyrhizobium	0.02303	>0.999999	150.3	128.3	21.97	7829	-0.1144	-0.1395	0.02506	0.01525			[Eubacterium]_ruminantium_group	0.011343	>0.999999	1218	-552	666	-0.1589	-0.2	0.04107	0.02475			S5-A14a	0.711898	>0.999999	137.6	138.3	-0.6494	9273	0.01289	0.04954	-0.03666	0.04404			Neisseria	>0.999999	>0.999999	59	-58	1	0.07217	0.02178	0.05039	0.07574
	Prevotellaceae_UCG-004	0.02303	>0.999999	150.3	128.3	21.97	7829	-0.1144	-0.1395	0.02506	0.01525			Fluviicola	0.011343	>0.999999	1218	-552	666	-0.1589	-0.2	0.04107	0.02475			Parvimonas	0.711898	>0.999999	137.6	138.3	-0.6494	9273	0.007792	0.02202	-0.01423	0.02054			WPS-2	>0.999999	>0.999999	59	0	59	0.001129	0	0.001129	0.001129
	Pedomicrobium	0.02303	>0.999999	150.3	128.3	21.97	7829	-0.1144	-0.1395	0.02506	0.01525			Brevibacillus	0.011343	>0.999999	1218	-552	666	-0.1589	-0.2	0.04107	0.02475			Propionibacterium	0.711898	>0.999999	137.6	138.3	-0.6494	9273	0.01761	0.1467	-0.1291	0.1415			[Eubacterium]_nodatum_group	>0.999999	>0.999999	59	0	59	0.08719	0	0.08719	0.08719
	Olsenella	0.02303	>0.999999	150.3	128.3	21.97	7829	-0.1144	-0.1395	0.02506	0.01525			Nesterenkonia	0.011343	>0.999999	1218	-552	666	-0.1589	-0.2	0.04107	0.02475			Thermoactinomyces	0.711898	>0.999999	137.6	138.3	-0.6494	9273	0.06461	0.09545	-0.03084	0.09892			Devosia	>0.999999	>0.999999	0	-59	-59	0	0.06644	-0.06644	0.06644
	Rikenellaceae_RC9_gut_group	0.023215	>0.999999	150.3	128.3	21.94	7831	-0.08375	-0.1072	0.02344	0.04906			[Ruminococcus]_gauvreauii_group	0.011343	>0.999999	1218	-552	666	-0.1589	-0.2	0.04107	0.02475			Massilia	0.715374	>0.999999	138.6	137.5	1.033	9247	0.1269	0.05474	0.07213	0.08522			Stomatobaculum	>0.999999	>0.999999	58	-59	-1	0.006981	0.04089	-0.03391	0.0416
	Massilia	0.023589	>0.999999	150.3	128.4	21.88	7835	0.0451	-0.01388	0.05898	0.1024			env.OPS_17	0.011343	>0.999999	1218	-552	666	-0.1589	-0.2	0.04107	0.02475			Sneathia	0.718235	>0.999999	137.6	138.3	-0.6346	9274	0.09186	0.07281	0.01905	0.1071			Gordonia	>0.999999	>0.999999	59	0	59	0.06314	0	0.06314	0.06314
	Porphyromonas	0.023777	>0.999999	150.2	128.4	21.85	7837	0.1492	0.1535	-0.004287	0.1582			Parascardovia	0.011343	>0.999999	1218	-552	666	-0.1589	-0.2	0.04107	0.02475			Kytococcus	0.718235	>0.999999	137.6	138.3	-0.6346	9274	0.2037	0.05274	0.151	0.2084			Candidatus_Saccharimonas	>0.999999	>0.999999	59	0	59	0.00657	0	0.00657	0.00657
	MB-A2-108	0.023872	>0.999999	150.2	128.4	21.83	7838	-0.05561	-0.1026	0.04701	0.06918			Bergeyella	0.011343	>0.999999	1218	-552	666	-0.1589	-0.2	0.04107	0.02475			Chthonobacter	0.735051	>0.999999	138.5	137.6	0.9593	9252	0.2897	0.1758	0.1139	0.2234			Rikenellaceae_RC9_gut_group	>0.999999	>0.999999	0	-59	-59	0	1.695	-1.695	1.695
	Brevibacterium	0.023872	>0.999999	150.2	128.4	21.83	7838	-0.09628	-0.02394	-0.07234	0.07664			Mesorhizobium	0.011343	>0.999999	1218	-552	666	-0.1589	-0.2	0.04107	0.02475			Roseomonas	0.739007	>0.999999	138.5	137.6	0.9445	9253	0.1457	0.4092	-0.2635	0.3762			Alishewanella	>0.999999	>0.999999	0	-59	-59	0	0.6255	-0.6255	0.6255
	Faecalibacterium	0.024158	>0.999999	150.2	128.4	21.79	7841	-0.08606	-0.1036	0.01756	0.04889			Pseudoxanthomonas	0.011343	>0.999999	1218	-552	666	-0.1589	-0.2	0.04107	0.02475			Rubrobacter	0.747201	>0.999999	139.2	137	2.228	9166	6.436	5.688	0.7484	2.029			Blautia	>0.999999	>0.999999	0	-59	-59	0	0.7174	-0.7174	0.7174
	Prevotellaceae_Ga6A1_group	0.024351	>0.999999	150.2	128.4	21.76	7843	-0.1144	-0.1066	-0.007853	0.04099			Halotalea	0.011343	>0.999999	1218	-552	666	-0.1589	-0.2	0.04107	0.02475			Haemophilus	0.750274	>0.999999	137.3	138.5	-1.218	9235	0.2256	0.3935	-0.1679	0.2337			Acetitomaculum	>0.999999	>0.999999	0	-59	-59	0	0.003645	-0.003645	0.003645
	Gemella	0.024642	>0.999999	150.2	128.4	21.72	7846	0.136	0.0597	0.07633	0.1369			Thermobifida	0.011343	>0.999999	1218	-552	666	-0.1589	-0.2	0.04107	0.02475			Flavobacterium	0.760496	>0.999999	138.4	137.7	0.7527	9266	0.01428	0.007168	0.007112	0.01105			UCG-002	>0.999999	>0.999999	0	-59	-59	0	1.186	-1.186	1.186
	Friedmanniella	0.02474	>0.999999	150.2	128.5	21.7	7847	-0.008362	-0.01847	0.01011	0.1036			Granulicatella	0.011343	>0.999999	1218	-552	666	-0.1589	-0.2	0.04107	0.02475			Chryseobacterium	0.770969	>0.999999	137.4	138.5	-1.114	9242	0.2312	0.02644	0.2048	0.2006			Turicibacter	>0.999999	>0.999999	59	0	59	0.2137	0	0.2137	0.2137
	Dermabacter	0.024838	>0.999999	150.1	128.5	21.69	7848	0.08975	0.07006	0.01969	0.1592			TRA3-20	0.011343	>0.999999	1218	-552	666	-0.1589	-0.2	0.04107	0.02475			Pedobacter	0.810803	>0.999999	138.3	137.8	0.487	9284	0.008007	0.0038	0.004207	0.007657			Faecalibacterium	>0.999999	>0.999999	59	-58	1	0.06946	0.01846	0.05101	0.07218
	Devosia	0.024937	>0.999999	150.1	128.5	21.67	7849	-0.06296	-0.09532	0.03236	0.06832			Romboutsia	0.011343	>0.999999	1218	-552	666	-0.1589	-0.2	0.04107	0.02475			Moraxella	0.810803	>0.999999	138.3	137.8	0.487	9284	0.03413	0.03878	-0.004645	0.04099			Chthonobacter	>0.999999	>0.999999	169	-170	-1	0.5942	0.4589	0.1353	0.479
	Quadrisphaera	0.024937	>0.999999	150.1	128.5	21.67	7849	-0.05771	-0.09714	0.03943	0.06971			Succinivibrio	0.011343	>0.999999	1218	-552	666	-0.1589	-0.2	0.04107	0.02475			Anaerococcus	0.834717	>0.999999	138.5	137.6	0.915	9255	0.5131	0.05146	0.4617	0.2508			Ornithinicoccus	>0.999999	>0.999999	0	-59	-59	0	0.006574	-0.006574	0.006574
	UCG-002	0.025036	>0.999999	150.1	128.5	21.66	7850	-0.1144	-0.1176	0.003197	0.02973			Shewanella	0.011343	>0.999999	1218	-552	666	-0.1589	-0.2	0.04107	0.02475			Brevibacterium	0.843039	>0.999999	137.7	138.2	-0.4501	9287	0.0001744	0.03104	-0.03086	0.02171			Collinsella	>0.999999	>0.999999	59	0	59	0.6034	0	0.6034	0.6034
	Pedobacter	0.025234	>0.999999	150.1	128.5	21.63	7852	-0.0748	-0.08835	0.01355	0.04648			Sphaerochaeta	0.011343	>0.999999	1218	-552	666	-0.1589	-0.2	0.04107	0.02475			Novosphingobium	0.843039	>0.999999	137.7	138.2	-0.4501	9287	0.004728	0.02091	-0.01618	0.01309			Duganella	>0.999999	>0.999999	0	-59	-59	0	0.4795	-0.4795	0.4795
	Lysinibacillus	0.025636	>0.999999	150.1	128.5	21.57	7856	-0.07969	-0.07409	-0.005599	0.06236			Truepera	0.011343	>0.999999	1218	-552	666	-0.1589	-0.2	0.04107	0.02475			Geobacillus	0.85338	>0.999999	137.8	138.2	-0.4206	9289	0.06532	0.1118	-0.04652	0.09024			Kytococcus	>0.999999	>0.999999	59	-115	-56	0.4178	0.1377	0.2801	0.4356
	Rubellimicrobium	0.025636	>0.999999	150.1	128.5	21.57	7856	0.1079	0.1522	-0.04425	0.1369			Bradyrhizobium	0.011343	>0.999999	1218	-552	666	-0.1589	-0.2	0.04107	0.02475			Exiguobacterium	0.85338	>0.999999	137.8	138.2	-0.4206	9289	0.001038	0.005681	-0.004643	0.00474			Williamsia	>0.999999	>0.999999	0	-59	-59	0	0.322	-0.322	0.322
	Clostridium_sensu_stricto_1	0.025636	>0.999999	150.1	128.5	21.57	7856	-0.02312	-0.04187	0.01874	0.08717			Prevotellaceae_UCG-004	0.011343	>0.999999	1218	-552	666	-0.1589	-0.2	0.04107	0.02475			Clostridium_sensu_stricto_1	0.85338	>0.999999	137.8	138.2	-0.4206	9289	0.1082	0.446	-0.3378	0.3206			Clostridia_UCG-014	>0.999999	>0.999999	0	-59	-59	0	0.02127	-0.02127	0.02127
	Aerococcus	0.026351	>0.999999	150	128.6	21.47	7863	-0.06026	-0.06022	-3.711e-05	0.07871			Pedomicrobium	0.011343	>0.999999	1218	-552	666	-0.1589	-0.2	0.04107	0.02475			Friedmanniella	0.85338	>0.999999	137.8	138.2	-0.4206	9289	0.04282	0.1287	-0.08593	0.09163			Clostridium_sensu_stricto_8	>0.999999	>0.999999	0	-59	-59	0	0.2858	-0.2858	0.2858
	Curvibacter	0.026768	>0.999999	150	128.6	21.41	7867	-0.1144	-0.1051	-0.00931	0.04232			Olsenella	0.011343	>0.999999	1218	-552	666	-0.1589	-0.2	0.04107	0.02475			Ralstonia	0.853651	>0.999999	138.7	137.5	1.166	9238	8.454	8.671	-0.2168	2.885			Abiotrophia	>0.999999	>0.999999	59	0	59	0.01509	0	0.01509	0.01509
	Propionibacterium	0.027084	>0.999999	150	128.6	21.36	7870	-0.0649	-0.06034	-0.004559	0.07651			Macrococcus	0.012404	>0.999999	1214	-556	658	0.06829	-0.09543	0.1637	0.1902			Phyllobacterium	0.854976	>0.999999	138.4	137.7	0.6567	9273	0.3875	0.1647	0.2228	0.2401			Allorhizobium-Neorhizobium-Pararhizobium-Rhizobium	>0.999999	>0.999999	59	-58	1	0.07715	0.03805	0.03909	0.08661
	Exiguobacterium	0.027297	>0.999999	149.9	128.6	21.33	7872	-0.0583	-0.103	0.04472	0.04581			Tepidimonas	0.012404	>0.999999	1214	-556	658	0.03579	-0.03886	0.07465	0.1749			Porphyromonas	0.861251	>0.999999	137.7	138.3	-0.6051	9276	0.1799	0.3384	-0.1586	0.2334			Blastococcus	>0.999999	>0.999999	0	-59	-59	0	0.02664	-0.02664	0.02664
	Parvimonas	0.027297	>0.999999	149.9	128.6	21.33	7872	-0.06015	-0.07223	0.01208	0.07204			Candidatus_Obscuribacter	0.012682	>0.999999	1213	-557	656	-3.858e-05	-0.1251	0.125	0.1369			S085	0.864025	>0.999999	138.1	137.9	0.2509	9300	0.8264	0.3503	0.4761	0.8976			Arenimonas	>0.999999	>0.999999	0	-59	-59	0	0.005503	-0.005503	0.005503
	S085	0.027835	>0.999999	149.9	128.6	21.26	7877	-0.0872	-0.09924	0.01204	0.05451			Parvimonas	0.012682	>0.999999	1213	-557	656	-0.04755	-0.1023	0.0547	0.1511			Pseudoclavibacter	0.864025	>0.999999	138.1	137.9	0.2509	9300	0.3317	0.007797	0.3239	0.3318			Jeotgalicoccus	>0.999999	>0.999999	0	-59	-59	0	0.05629	-0.05629	0.05629
	Blautia	0.027943	>0.999999	149.9	128.7	21.24	7878	-0.1144	-0.1008	-0.01363	0.04682			Flectobacillus	0.01544	>0.999999	1204	-566	638	-0.02873	-0.1263	0.09762	0.1501			Lysobacter	0.864025	>0.999999	138.1	137.9	0.2509	9300	0.01802	0.005072	0.01295	0.01872			Bdellovibrio	>0.999999	>0.999999	59	0	59	0.00154	0	0.00154	0.00154
	Geobacillus	0.028603	>0.999999	149.8	128.7	21.16	7884	-0.0324	-0.03521	0.002809	0.08456			Lawsonella	0.015777	>0.999999	1203	-567	636	0.0234	-0.02746	0.05086	0.1787			MB-A2-108	0.864025	>0.999999	138.1	137.9	0.2509	9300	0.7645	0.4232	0.3413	0.8738			Shuttleworthia	NA	NA	NA	NA	NA	0	0	0	0
	Clostridium_sensu_stricto_8	0.028714	>0.999999	149.8	128.7	21.14	7885	-0.0334	-0.09967	0.06628	0.08632			Schlegelella	0.018314	>0.999999	1196	-574	622	-0.05242	-0.00938	-0.04304	0.1705			Flectobacillus	0.864025	>0.999999	138.1	137.9	0.2509	9300	0.1057	0.002251	0.1035	0.1057			Pajaroellobacter	NA	NA	NA	NA	NA	0	0	0	0
	Actinomyces	0.028826	>0.999999	149.8	128.7	21.13	7886	0.3045	0.2378	0.06673	0.1825			Microbacterium	0.019101	>0.999999	1194	-576	618	0.05626	-0.04666	0.1029	0.1622			WD2101_soil_group	0.864025	>0.999999	138.1	137.9	0.2509	9300	0.1098	0.006199	0.1036	0.11			Myroides	NA	NA	NA	NA	NA	0	0	0	0
	DNF00809	0.028938	>0.999999	149.8	128.7	21.11	7887	-0.1144	-0.08011	-0.03433	0.06927			Actinomyces	0.019101	>0.999999	1194	-576	618	0.3709	0.1862	0.1847	0.2498			Devosia	0.864025	>0.999999	138.1	137.9	0.2509	9300	0.1306	0.02545	0.1051	0.1331			Lachnospiraceae_XPB1014_group	NA	NA	NA	NA	NA	0	0	0	0
	Williamsia	0.028938	>0.999999	149.8	128.7	21.11	7887	-0.1144	-0.1113	-0.003144	0.03576			Deinococcus	0.019916	>0.999999	1192	-578	614	-0.01055	-0.01788	0.007327	0.1336			Quadrisphaera	0.864025	>0.999999	138.1	137.9	0.2509	9300	0.2537	0.03623	0.2175	0.2563			Megamonas	NA	NA	NA	NA	NA	0	0	0	0
	Oceanobacillus	0.029276	>0.999999	149.8	128.7	21.07	7890	-0.01022	-0.07193	0.06171	0.0802			Propionibacterium	0.019916	>0.999999	1192	-578	614	-0.05731	-0.09796	0.04065	0.1446			Faecalibacterium	0.864025	>0.999999	138.1	137.9	0.2509	9300	0.03387	0.00707	0.0268	0.0346			Tepidiphilus	NA	NA	NA	NA	NA	0	0	0	0
	Bryobacter	0.029389	>0.999999	149.8	128.7	21.05	7891	-0.1144	-0.07517	-0.03926	0.05453			Chthonobacter	0.020761	>0.999999	1190	-580	610	0.2894	0.2723	0.01702	0.2396			Clostridium_sensu_stricto_8	0.864025	>0.999999	138.1	137.9	0.2509	9300	0.8101	0.1095	0.7006	0.8175			Paenisporosarcina	NA	NA	NA	NA	NA	0	0	0	0
	Burkholderia-Caballeronia-Paraburkholderia	0.029503	>0.999999	126.2	147.3	-21.04	7892	1.43	2.476	-1.047	0.3635			Devosia	0.022086	>0.999999	1187	-583	604	-0.1589	-0.08465	-0.07425	0.1193			Ruminococcus	0.868106	>0.999999	138.1	137.9	0.2435	9301	0.8264	0.6494	0.1771	1.051			Butyrivibrio	NA	NA	NA	NA	NA	0	0	0	0
	S5-A14a	0.030311	>0.999999	149.7	128.8	20.93	7899	-0.07037	-0.05042	-0.01995	0.08001			UCG-002	0.022086	>0.999999	1187	-583	604	-0.1589	-0.1429	-0.01601	0.06342			Actinobacillus	0.872193	>0.999999	138.1	137.9	0.2361	9301	0.001352	0.01578	-0.01443	0.01584			Hydrogenophaga	NA	NA	NA	NA	NA	0	0	0	0
	Paenibacillus	0.030545	>0.999999	149.7	128.8	20.9	7901	-0.06918	-0.05924	-0.009937	0.06753			Hymenobacter	0.022086	>0.999999	1187	-583	604	0.1686	0.01736	0.1512	0.2433			Facklamia	0.872193	>0.999999	138.1	137.9	0.2361	9301	0.001802	0.007866	-0.006064	0.008069			Bosea	NA	NA	NA	NA	NA	0	0	0	0
	Granulicatella	0.031377	>0.999999	149.6	128.8	20.8	7908	-0.1144	-0.0833	-0.03114	0.06544			Aquabacterium	0.023483	>0.999999	1184	-586	598	0.4486	0.3218	0.1268	0.2443			Brochothrix	0.872193	>0.999999	138.1	137.9	0.2361	9301	0.02576	0.02596	-0.0002074	0.03657			Pectobacterium	NA	NA	NA	NA	NA	0	0	0	0
	Tepidimonas	0.031861	>0.999999	149.6	128.9	20.74	7912	-0.01951	0.01196	-0.03147	0.1035			Methylocella	0.024456	>0.999999	1182	-588	594	-0.05632	-0.0713	0.01498	0.1676			Phreatobacter	0.872193	>0.999999	138.1	137.9	0.2361	9301	0.00359	0.06143	-0.05784	0.06153			Candidatus_Berkiella	NA	NA	NA	NA	NA	0	0	0	0
	Tissierella	0.032974	>0.999999	149.5	128.9	20.61	7921	0.07802	0.08703	-0.00901	0.1468			Prevotellaceae_Ga6A1_group	0.024955	>0.999999	1181	-589	592	-0.1589	-0.1141	-0.04485	0.09015			Caulobacter	0.872193	>0.999999	138.1	137.9	0.2361	9301	0.001452	0.03478	-0.03333	0.03481			Fenollaria	NA	NA	NA	NA	NA	0	0	0	0
	Kytococcus	0.0331	>0.999999	149.5	128.9	20.59	7922	-0.04464	-0.05459	0.009951	0.09027			Rikenellaceae_RC9_gut_group	0.025463	>0.999999	1180	-590	590	-0.1589	-0.1156	-0.04328	0.08858			Methylocella	0.872193	>0.999999	138.1	137.9	0.2361	9301	0.07088	0.1058	-0.03487	0.1273			Monoglobus	NA	NA	NA	NA	NA	0	0	0	0
	Sneathia	0.033606	>0.999999	149.5	129	20.54	7926	-0.05461	-0.06402	0.009407	0.08027			Peredibacter	0.025979	>0.999999	1179	-591	588	-0.0797	-0.1069	0.02716	0.1233			Iamia	0.872193	>0.999999	138.1	137.9	0.2361	9301	0.0541	0.08594	-0.03184	0.1015			Hyphomicrobium	NA	NA	NA	NA	NA	0	0	0	0
	Novosphingobium	0.033606	>0.999999	149.5	129	20.54	7926	-0.06546	-0.04801	-0.01744	0.06541			Allorhizobium-Neorhizobium-Pararhizobium-Rhizobium	0.025979	>0.999999	1179	-591	588	-0.06036	-0.1132	0.05287	0.1319			Lautropia	0.872193	>0.999999	138.1	137.9	0.2361	9301	0.005006	0.0501	-0.0451	0.05035			Pseudobutyrivibrio	NA	NA	NA	NA	NA	0	0	0	0
	Thermoactinomyces	0.033734	>0.999999	149.5	129	20.52	7927	-0.06067	-0.05885	-0.001825	0.07994			Facklamia	0.026505	>0.999999	1178	-592	586	-0.1109	-0.0646	-0.04628	0.1417			Peredibacter	0.872193	>0.999999	138.1	137.9	0.2361	9301	0.01194	0.04159	-0.02966	0.04327			Prevotellaceae_UCG-001	NA	NA	NA	NA	NA	0	0	0	0
	Shewanella	0.033862	>0.999999	149.5	129	20.51	7928	-0.1144	-0.08963	-0.02481	0.05801			Williamsia	0.027039	>0.999999	1177	-593	584	-0.1589	-0.1263	-0.03256	0.07826			Amaricoccus	0.872193	>0.999999	138.1	137.9	0.2361	9301	0.03172	0.2076	-0.1759	0.21			Halomonas	NA	NA	NA	NA	NA	0	0	0	0
	Candidatus_Alysiosphaera	0.03412	>0.999999	149.5	129	20.48	7930	-0.1144	-0.08507	-0.02937	0.0629			Haemophilus	0.027039	>0.999999	1177	-593	584	0.2479	0.2035	0.04433	0.2841			Rikenellaceae_RC9_gut_group	0.872193	>0.999999	138.1	137.9	0.2361	9301	0.7513	0.6494	0.102	0.993			Subgroup_2	NA	NA	NA	NA	NA	0	0	0	0
	Halotalea	0.034379	>0.999999	149.5	129	20.45	7932	-0.1144	-0.08951	-0.02493	0.05796			Kocuria	0.027583	>0.999999	1176	-594	582	0.04653	0.0188	0.02773	0.2072			Bdellovibrio	0.872193	>0.999999	138.1	137.9	0.2361	9301	0.0007509	0.002646	-0.001895	0.002751			Acidipropionibacterium	NA	NA	NA	NA	NA	0	0	0	0
	[Eubacterium]_siraeum_group	0.034509	>0.999999	149.4	129	20.43	7933	-0.1144	-0.08427	-0.03016	0.06349			Lysinibacillus	0.028136	>0.999999	1175	-595	580	-0.08764	-0.1166	0.02894	0.1123			Oceanobacillus	0.874136	>0.999999	137.8	138.2	-0.3616	9293	0.08571	0.02565	0.06006	0.0663			Luteimonas	NA	NA	NA	NA	NA	0	0	0	0
	Acetitomaculum	0.034509	>0.999999	149.4	129	20.43	7933	-0.1144	-0.1093	-0.005158	0.03669			Pseudoclavibacter	0.028136	>0.999999	1175	-595	580	-0.1589	-0.08774	-0.07116	0.1152			Fusobacterium	0.877849	>0.999999	138.3	137.8	0.5534	9280	0.09424	0.01734	0.0769	0.08604			UCG-010	NA	NA	NA	NA	NA	0	0	0	0
	Moheibacter	0.034771	>0.999999	149.4	129	20.4	7935	-0.1144	-0.101	-0.01346	0.04521			Bryobacter	0.028698	>0.999999	1174	-596	578	-0.1589	-0.1211	-0.03781	0.08278			Kocuria	0.922646	>0.999999	137.8	138.1	-0.3394	9294	2.439	0.2621	2.177	1.296			Pediococcus	NA	NA	NA	NA	NA	0	0	0	0
	Hydrogenophilus	0.034903	>0.999999	149.4	129	20.39	7936	-0.1144	-0.0963	-0.01814	0.05008			MB-A2-108	0.028698	>0.999999	1174	-596	578	-0.1589	-0.1037	-0.05521	0.09951			Dermabacter	0.939751	>0.999999	137.9	138.1	-0.2066	9303	0.4448	1.145	-0.7005	0.744			Colidextribacter	NA	NA	NA	NA	NA	0	0	0	0
	Aeromicrobium	0.035701	>0.999999	149.4	129.1	20.3	7942	-0.1144	-0.1068	-0.007687	0.03878			Acinetobacter	0.029269	>0.999999	597	-1173	-576	0.6923	1.918	-1.225	0.4516			Staphylococcus	0.958461	>0.999999	137.7	138.2	-0.4723	9285	12.62	10.61	2.008	2.897			Haliangium	NA	NA	NA	NA	NA	0	0	0	0
	Reyranella	0.035701	>0.999999	149.4	129.1	20.3	7942	-0.1144	-0.1001	-0.01436	0.0458			S085	0.030442	>0.999999	1171	-599	572	-0.1589	-0.09487	-0.06403	0.1079			Actinomyces	0.972998	>0.999999	138.1	137.9	0.1476	9307	0.5109	0.657	-0.1461	0.545			Hydrogenophilus	NA	NA	NA	NA	NA	0	0	0	0
	Caenimonas	0.035701	>0.999999	149.4	129.1	20.3	7942	-0.1144	-0.08948	-0.02496	0.05723			Blautia	0.030442	>0.999999	1171	-599	572	-0.1589	-0.09898	-0.05992	0.104			Cutibacterium	0.977436	>0.999999	137.9	138.1	-0.2435	9301	2.941	1.825	1.116	0.92			Aliihoeflea	NA	NA	NA	NA	NA	0	0	0	0
	Noviherbaspirillum	0.035701	>0.999999	149.4	129.1	20.3	7942	-0.1144	-0.08604	-0.0284	0.06097			Saccharopolyspora	0.031042	>0.999999	1170	-600	570	-0.005876	-0.1138	0.108	0.1431			Brevundimonas	0.989486	>0.999999	138	138	0.05903	9313	0.4559	0.322	0.1339	0.2551			Sediminibacterium	NA	NA	NA	NA	NA	0	0	0	0
	Aureimonas	0.035701	>0.999999	149.4	129.1	20.3	7942	-0.1144	-0.0932	-0.02124	0.05318			Thermicanus	0.031653	>0.999999	1169	-601	568	-0.1589	-0.1228	-0.03612	0.08046			Shuttleworthia	>0.999999	>0.999999	138	138	0	9317	0	0	0	0			Aeromicrobium	NA	NA	NA	NA	NA	0	0	0	0
	AKIW781	0.035835	>0.999999	149.4	129.1	20.28	7943	-0.1144	-0.08737	-0.02707	0.05927			Phenylobacterium	0.032274	>0.999999	1168	-602	566	-0.03665	0.1028	-0.1394	0.1412			Pajaroellobacter	>0.999999	>0.999999	138	138	0	9317	0	0	0	0			Thermopolyspora	NA	NA	NA	NA	NA	0	0	0	0
	Alishewanella	0.035835	>0.999999	149.4	129.1	20.28	7943	-0.1144	-0.07766	-0.03677	0.06992			Porphyromonas	0.032905	>0.999999	1167	-603	564	0.3817	0.3511	0.03069	0.2592			Lachnospiraceae_XPB1014_group	>0.999999	>0.999999	138	138	0	9317	0	0	0	0			Nakamurella	NA	NA	NA	NA	NA	0	0	0	0
	Jeotgalicoccus	0.035835	>0.999999	149.4	129.1	20.28	7943	-0.1144	-0.0933	-0.02114	0.05284			Tissierella	0.033547	>0.999999	1166	-604	562	-0.07502	-0.09558	0.02055	0.134			Megamonas	>0.999999	>0.999999	138	138	0	9317	0	0	0	0			F082	NA	NA	NA	NA	NA	0	0	0	0
	KD4-96	0.03597	>0.999999	149.4	129.1	20.27	7944	-0.1144	-0.06202	-0.05242	0.06493			Iamia	0.034199	>0.999999	1165	-605	560	-0.04868	-0.0946	0.04592	0.1573			Paenisporosarcina	>0.999999	>0.999999	138	138	0	9317	0	0	0	0			U29-B03	NA	NA	NA	NA	NA	0	0	0	0
	Aggregatibacter	0.036241	>0.999999	149.3	129.1	20.24	7946	-0.1144	-0.09541	-0.01903	0.05019			Aggregatibacter	0.034861	>0.999999	1164	-606	558	-0.1589	-0.08488	-0.07402	0.1165			Butyrivibrio	>0.999999	>0.999999	138	138	0	9317	0	0	0	0			Bacteroidales_UCG-001	NA	NA	NA	NA	NA	0	0	0	0
	Streptomyces	0.036241	>0.999999	149.3	129.1	20.24	7946	-0.1144	-0.1021	-0.01229	0.04313			AKIW781	0.034861	>0.999999	1164	-606	558	-0.1589	-0.06389	-0.09501	0.1361			Hydrogenophaga	>0.999999	>0.999999	138	138	0	9317	0	0	0	0			RB41	NA	NA	NA	NA	NA	0	0	0	0
	Ornithinicoccus	0.036241	>0.999999	149.3	129.1	20.24	7946	-0.1144	-0.1064	-0.008014	0.03865			Georgenia	0.034861	>0.999999	1164	-606	558	-0.1589	-0.1277	-0.03118	0.07479			Bosea	>0.999999	>0.999999	138	138	0	9317	0	0	0	0			Clostridia_vadinBB60_group	NA	NA	NA	NA	NA	0	0	0	0
	Holdemanella	0.036514	>0.999999	149.3	129.1	20.21	7948	-0.1144	-0.09466	-0.01977	0.05052			Christensenellaceae_R-7_group	0.034861	>0.999999	1164	-606	558	-0.1589	-0.119	-0.03994	0.08306			Pectobacterium	>0.999999	>0.999999	138	138	0	9317	0	0	0	0			Rokubacteriales	NA	NA	NA	NA	NA	0	0	0	0
	Ferruginibacter	0.036514	>0.999999	149.3	129.1	20.21	7948	-0.1144	-0.1113	-0.003144	0.03309			Alishewanella	0.034861	>0.999999	1164	-606	558	-0.1589	-0.03856	-0.1203	0.1611			Candidatus_Berkiella	>0.999999	>0.999999	138	138	0	9317	0	0	0	0			[Eubacterium]_siraeum_group	NA	NA	NA	NA	NA	0	0	0	0
	Thermomonas	0.036651	>0.999999	149.3	129.1	20.2	7949	-0.1144	-0.1003	-0.01414	0.04399			Clostridium_sensu_stricto_8	0.034861	>0.999999	1164	-606	558	-0.1589	-0.09601	-0.06289	0.1052			Fenollaria	>0.999999	>0.999999	138	138	0	9317	0	0	0	0			37-13	NA	NA	NA	NA	NA	0	0	0	0
	Cardiobacterium	0.036651	>0.999999	149.3	129.1	20.2	7949	-0.1144	-0.09225	-0.02218	0.05261			Jeotgalicoccus	0.034861	>0.999999	1164	-606	558	-0.1589	-0.07936	-0.07954	0.1209			Monoglobus	>0.999999	>0.999999	138	138	0	9317	0	0	0	0			Desulfovibrio	NA	NA	NA	NA	NA	0	0	0	0
	Taibaiella	0.036651	>0.999999	149.3	129.1	20.2	7949	-0.1144	-0.09793	-0.01651	0.04513			Candidatus_Alysiosphaera	0.035535	>0.999999	1163	-607	556	-0.1589	-0.05789	-0.101	0.1418			Hyphomicrobium	>0.999999	>0.999999	138	138	0	9317	0	0	0	0			Gitt-GS-136	NA	NA	NA	NA	NA	0	0	0	0
	Edaphobaculum	0.036651	>0.999999	149.3	129.1	20.2	7949	-0.1144	-0.1079	-0.006495	0.03464			Streptomyces	0.035535	>0.999999	1163	-607	556	-0.1589	-0.1025	-0.05643	0.09806			Pseudobutyrivibrio	>0.999999	>0.999999	138	138	0	9317	0	0	0	0			A4b	NA	NA	NA	NA	NA	0	0	0	0
	Bergeyella	0.036651	>0.999999	149.3	129.1	20.2	7949	-0.1144	-0.1089	-0.005519	0.0348			Acetitomaculum	0.035535	>0.999999	1163	-607	556	-0.1589	-0.1211	-0.03781	0.08019			Prevotellaceae_UCG-001	>0.999999	>0.999999	138	138	0	9317	0	0	0	0			Xanthobacter	NA	NA	NA	NA	NA	0	0	0	0
	Arenimonas	0.036651	>0.999999	149.3	129.1	20.2	7949	-0.1144	-0.1068	-0.007603	0.03578			Ornithinicoccus	0.035535	>0.999999	1163	-607	556	-0.1589	-0.1136	-0.04527	0.0873			Halomonas	>0.999999	>0.999999	138	138	0	9317	0	0	0	0			Succiniclasticum	NA	NA	NA	NA	NA	0	0	0	0
	Fusobacterium	0.036789	>0.999999	149.3	129.1	20.18	7950	0.04312	0.02327	0.01984	0.08631			Brevundimonas	0.036219	>0.999999	1162	-608	554	0.2714	0.219	0.0524	0.2891			Subgroup_2	>0.999999	>0.999999	138	138	0	9317	0	0	0	0			DSSD61	NA	NA	NA	NA	NA	0	0	0	0
	Haemophilus	0.037623	>0.999999	149.3	129.2	20.09	7956	0.1769	0.1738	0.003029	0.153			Sphingobacterium	0.036219	>0.999999	1162	-608	554	-0.1109	-0.1171	0.0062	0.09955			Acidipropionibacterium	>0.999999	>0.999999	138	138	0	9317	0	0	0	0			Lachnospiraceae_NK3A20_group	NA	NA	NA	NA	NA	0	0	0	0
	Microbacterium	0.040973	>0.999999	149.1	129.3	19.75	7979	-0.009527	0.00583	-0.01536	0.0886			TM7a	0.036914	>0.999999	1161	-609	552	-0.1589	-0.0946	-0.0643	0.103			Luteimonas	>0.999999	>0.999999	138	138	0	9317	0	0	0	0			Soonwooa	NA	NA	NA	NA	NA	0	0	0	0
	Schlegelella	0.041124	>0.999999	149.1	129.3	19.74	7980	-0.06252	-0.04237	-0.02015	0.07713			Thermomonas	0.036914	>0.999999	1161	-609	552	-0.1589	-0.09763	-0.06127	0.1004			UCG-010	>0.999999	>0.999999	138	138	0	9317	0	0	0	0			Solobacterium	NA	NA	NA	NA	NA	0	0	0	0
	Abiotrophia	0.043133	>0.999999	148.9	129.4	19.55	7993	-0.06744	-0.02153	-0.04591	0.08381			Anoxybacillus	0.036914	>0.999999	1161	-609	552	-0.1589	-0.07906	-0.07984	0.1185			Pediococcus	>0.999999	>0.999999	138	138	0	9317	0	0	0	0			Paenarthrobacter	NA	NA	NA	NA	NA	0	0	0	0
	Clostridia_UCG-014	0.046722	>0.999999	148.8	129.5	19.22	8015	-0.1144	-0.07196	-0.04247	0.05503			Segetibacter	0.036914	>0.999999	1161	-609	552	-0.04623	0.01432	-0.06055	0.1844			Colidextribacter	>0.999999	>0.999999	138	138	0	9317	0	0	0	0			NK4A214_group	NA	NA	NA	NA	NA	0	0	0	0
	Georgenia	0.048261	>0.999999	148.7	129.6	19.09	8024	-0.1144	-0.07065	-0.04379	0.05728			S5-A14a	0.036914	>0.999999	1161	-609	552	-0.06852	-0.06396	-0.004557	0.04736			Haliangium	>0.999999	>0.999999	138	138	0	9317	0	0	0	0			Reyranella	NA	NA	NA	NA	NA	0	0	0	0
	Christensenellaceae_R-7_group	0.048434	>0.999999	148.7	129.6	19.07	8025	-0.1144	-0.0545	-0.05994	0.07106			Mucilaginibacter	0.036914	>0.999999	1161	-609	552	-0.1589	-0.08615	-0.07275	0.1127			Aliihoeflea	>0.999999	>0.999999	138	138	0	9317	0	0	0	0			Prevotellaceae_UCG-003	NA	NA	NA	NA	NA	0	0	0	0
	Allorhizobium-Neorhizobium-Pararhizobium-Rhizobium	0.048958	>0.999999	148.7	129.6	19.03	8028	-0.01025	-0.004797	-0.005456	0.0989			Cardiobacterium	0.036914	>0.999999	1161	-609	552	-0.1589	-0.07665	-0.08225	0.1208			Sediminibacterium	>0.999999	>0.999999	138	138	0	9317	0	0	0	0			Keratinibaculum	NA	NA	NA	NA	NA	0	0	0	0
	Blastococcus	0.048958	>0.999999	148.7	129.6	19.03	8028	-0.1144	-0.06778	-0.04666	0.05675			Paenibacillus	0.036914	>0.999999	1161	-609	552	-0.1589	-0.1032	-0.05566	0.09466			Thermopolyspora	>0.999999	>0.999999	138	138	0	9317	0	0	0	0			Hydrotalea	NA	NA	NA	NA	NA	0	0	0	0
	Pseudonocardia	0.05002	>0.999999	148.6	129.7	18.94	8034	-0.1144	-0.0587	-0.05574	0.06512			Holdemanella	0.036914	>0.999999	1161	-609	552	-0.1589	-0.08294	-0.07596	0.1135			Nakamurella	>0.999999	>0.999999	138	138	0	9317	0	0	0	0			Curvibacter	NA	NA	NA	NA	NA	0	0	0	0
	Pseudoxanthomonas	0.050558	>0.999999	148.6	129.7	18.9	8037	-0.1144	-0.06478	-0.04966	0.06122			Ferruginibacter	0.036914	>0.999999	1161	-609	552	-0.1589	-0.1263	-0.03256	0.07171			F082	>0.999999	>0.999999	138	138	0	9317	0	0	0	0			[Eubacterium]_coprostanoligenes_group	NA	NA	NA	NA	NA	0	0	0	0
	Anoxybacillus	0.050739	>0.999999	148.6	129.7	18.88	8038	-0.06478	0.009296	-0.07408	0.1057			Clostridia_UCG-014	0.036914	>0.999999	1161	-609	552	-0.1589	-0.1063	-0.05258	0.09168			U29-B03	>0.999999	>0.999999	138	138	0	9317	0	0	0	0			Meiothermus	NA	NA	NA	NA	NA	0	0	0	0
	Nesterenkonia	0.05092	>0.999999	148.6	129.7	18.87	8039	-0.1144	-0.06673	-0.04771	0.06044			Taibaiella	0.037621	>0.999999	1160	-610	550	-0.1589	-0.09146	-0.06744	0.1028			Bacteroidales_UCG-001	>0.999999	>0.999999	138	138	0	9317	0	0	0	0			BD7-11	NA	NA	NA	NA	NA	0	0	0	0
	Duganella	0.051284	>0.999999	148.5	129.7	18.84	8041	-0.02732	0.04492	-0.07225	0.1176			Edaphobaculum	0.037621	>0.999999	1160	-610	550	-0.1589	-0.1176	-0.0413	0.07761			RB41	>0.999999	>0.999999	138	138	0	9317	0	0	0	0			Vulcaniibacterium	NA	NA	NA	NA	NA	0	0	0	0
	Rubrobacter	0.052202	>0.999999	148.5	129.7	18.76	8046	1.483	1.46	0.02263	0.3775			Duganella	0.037621	>0.999999	1160	-610	550	-0.1589	-0.0391	-0.1198	0.1543			Clostridia_vadinBB60_group	>0.999999	>0.999999	138	138	0	9317	0	0	0	0			SBR1031	NA	NA	NA	NA	NA	0	0	0	0
	Sphingobacterium	0.052202	>0.999999	148.5	129.7	18.76	8046	-0.09102	-0.06063	-0.0304	0.05581			Blastococcus	0.037621	>0.999999	1160	-610	550	-0.1589	-0.08806	-0.07084	0.1062			Rokubacteriales	>0.999999	>0.999999	138	138	0	9317	0	0	0	0			Agathobacter	NA	NA	NA	NA	NA	0	0	0	0
	Myroides	0.052574	>0.999999	148.5	129.8	18.74	8048	-0.1144	-0.04878	-0.06566	0.07391			Arenimonas	0.037621	>0.999999	1160	-610	550	-0.1589	-0.1147	-0.04419	0.08037			37-13	>0.999999	>0.999999	138	138	0	9317	0	0	0	0			TM7x	NA	NA	NA	NA	NA	0	0	0	0
	TM7a	0.05276	>0.999999	148.5	129.8	18.72	8049	-0.1144	-0.0552	-0.05923	0.06727			Chryseobacterium	0.038339	>0.999999	1159	-611	548	0.04973	0.1322	-0.08251	0.1714			Desulfovibrio	>0.999999	>0.999999	138	138	0	9317	0	0	0	0			Dadabacteriales	NA	NA	NA	NA	NA	0	0	0	0
	DSSD61	0.05276	>0.999999	148.5	129.8	18.72	8049	-0.1144	-0.06978	-0.04466	0.06349			Exiguobacterium	0.039068	>0.999999	1158	-612	546	-0.1183	-0.1454	0.02715	0.05911			A4b	>0.999999	>0.999999	138	138	0	9317	0	0	0	0			Succinivibrionaceae_UCG-001	NA	NA	NA	NA	NA	0	0	0	0
	Neisseria	0.05276	>0.999999	148.5	129.8	18.72	8049	-0.03111	0.02825	-0.05936	0.0987			Friedmanniella	0.039068	>0.999999	1158	-612	546	0.05865	0.1159	-0.05729	0.242			Xanthobacter	>0.999999	>0.999999	138	138	0	9317	0	0	0	0			Caenimonas	NA	NA	NA	NA	NA	0	0	0	0
	Tepidiphilus	0.053135	>0.999999	148.5	129.8	18.69	8051	-0.1144	-0.07162	-0.04281	0.05437			Dermabacter	0.042101	>0.999999	1154	-616	538	-0.04218	0.008268	-0.05045	0.1901			Succiniclasticum	>0.999999	>0.999999	138	138	0	9317	0	0	0	0			Blfdi19	NA	NA	NA	NA	NA	0	0	0	0
	TRA3-20	0.053323	>0.999999	148.5	129.8	18.68	8052	-0.1144	-0.05829	-0.05615	0.06848			Oceanobacillus	0.042101	>0.999999	1154	-616	538	0.05484	-0.05657	0.1114	0.1826			Lachnospiraceae_NK3A20_group	>0.999999	>0.999999	138	138	0	9317	0	0	0	0			Fonticella	NA	NA	NA	NA	NA	0	0	0	0
	Proteus	0.054081	>0.999999	148.4	129.8	18.62	8056	-0.1144	-0.0497	-0.06474	0.07349			Fusobacterium	0.042889	>0.999999	1153	-617	536	0.05718	0.02967	0.02751	0.1556			Soonwooa	>0.999999	>0.999999	138	138	0	9317	0	0	0	0			Noviherbaspirillum	NA	NA	NA	NA	NA	0	0	0	0
	Gitt-GS-136	0.056213	>0.999999	148.3	129.9	18.45	8067	-0.1144	-0.03782	-0.07662	0.06862			Geobacillus	0.044503	>0.999999	1151	-619	532	0.009339	0.07224	-0.0629	0.1949			Paenarthrobacter	>0.999999	>0.999999	138	138	0	9317	0	0	0	0			Proteiniphilum	NA	NA	NA	NA	NA	0	0	0	0
	Sporosarcina	0.056806	>0.999999	148.3	129.9	18.41	8070	-0.0537	0.03871	-0.09241	0.1127			Delftia	0.046166	>0.999999	1149	-621	528	-0.1589	0.102	-0.2609	0.1806			NK4A214_group	>0.999999	>0.999999	138	138	0	9317	0	0	0	0			Micropruina	NA	NA	NA	NA	NA	0	0	0	0
	Candidatus_Obscuribacter	0.059437	>0.999999	148.2	130	18.22	8083	0.005516	0.04308	-0.03757	0.1071			Paracoccus	0.047017	>0.999999	1148	-622	526	0.6261	0.4549	0.1712	0.3744			Prevotellaceae_UCG-003	>0.999999	>0.999999	138	138	0	9317	0	0	0	0			Sericytochromatia	NA	NA	NA	NA	NA	0	0	0	0
	Cloacibacterium	0.059644	>0.999999	148.2	130	18.2	8084	-0.08554	-0.004201	-0.08134	0.08267			Flavobacterium	0.049648	>0.999999	1145	-625	520	-0.02182	0.005971	-0.02779	0.1536			Keratinibaculum	>0.999999	>0.999999	138	138	0	9317	0	0	0	0			Erysipelotrichaceae_UCG-002	NA	NA	NA	NA	NA	0	0	0	0
	Carnobacterium	0.061956	>0.999999	148.1	130.1	18.04	8095	-0.1144	-0.02657	-0.08787	0.07424			Kytococcus	0.050552	>0.999999	1144	-626	518	-0.01576	0.02165	-0.03741	0.2126			Hydrotalea	>0.999999	>0.999999	138	138	0	9317	0	0	0	0			RF39	NA	NA	NA	NA	NA	0	0	0	0
	Lawsonella	0.062384	>0.999999	148.1	130.1	18.01	8097	0.2003	0.257	-0.05666	0.1753			Massilia	0.050552	>0.999999	1144	-626	518	0.1683	0.1006	0.06764	0.243			[Eubacterium]_coprostanoligenes_group	>0.999999	>0.999999	138	138	0	9317	0	0	0	0			Arthrobacter	NA	NA	NA	NA	NA	0	0	0	0
	Thermicanus	0.062814	>0.999999	148.1	130.1	17.98	8099	-0.1144	-0.04458	-0.06986	0.06324			Pseudonocardia	0.058278	>0.999999	1136	-634	502	-0.1589	0.01094	-0.1698	0.1502			Meiothermus	>0.999999	>0.999999	138	138	0	9317	0	0	0	0			Faecalibaculum	NA	NA	NA	NA	NA	0	0	0	0
	Aliterella	0.064341	>0.999999	148	130.1	17.88	8106	-0.1144	-0.01756	-0.09688	0.08262			Sneathia	0.059309	>0.999999	1135	-635	500	-0.0362	-0.002942	-0.03326	0.1892			BD7-11	>0.999999	>0.999999	138	138	0	9317	0	0	0	0			0319-7L14	NA	NA	NA	NA	NA	0	0	0	0
	0319-6G20	0.06545	>0.999999	148	130.2	17.81	8111	-0.1144	-0.01951	-0.09493	0.07857			KD4-96	0.059309	>0.999999	1135	-635	500	-0.1589	0.002278	-0.1612	0.1478			Vulcaniibacterium	>0.999999	>0.999999	138	138	0	9317	0	0	0	0			Moheibacter	NA	NA	NA	NA	NA	0	0	0	0
	Skermanella	0.067029	>0.999999	147.9	130.2	17.7	8118	-0.1144	-0.02158	-0.09286	0.08054			Brachybacterium	0.06358	>0.999999	1131	-639	492	-0.09515	0.07111	-0.1663	0.1689			SBR1031	>0.999999	>0.999999	138	138	0	9317	0	0	0	0			p-2534-18B5_gut_group	NA	NA	NA	NA	NA	0	0	0	0
	Anaerococcus	0.067257	>0.999999	147.9	130.2	17.69	8119	0.2736	0.1935	0.08013	0.1625			Peptoniphilus	0.068098	>0.999999	1127	-643	484	0.165	0.04009	0.1249	0.1861			Agathobacter	>0.999999	>0.999999	138	138	0	9317	0	0	0	0			Flavisolibacter	NA	NA	NA	NA	NA	0	0	0	0
	Mucilaginibacter	0.067715	>0.999999	147.9	130.2	17.66	8121	-0.1144	-0.0005098	-0.1139	0.09131			Enterococcus	0.072872	>0.999999	1123	-647	476	0.06377	0.03205	0.03171	0.2074			TM7x	>0.999999	>0.999999	138	138	0	9317	0	0	0	0			DNF00809	NA	NA	NA	NA	NA	0	0	0	0
	Segetibacter	0.069105	>0.999999	147.8	130.3	17.57	8127	-0.0595	0.02823	-0.08773	0.1044			Thermoactinomyces	0.072872	>0.999999	1123	-647	476	-0.04863	0.01055	-0.05919	0.1869			Dadabacteriales	>0.999999	>0.999999	138	138	0	9317	0	0	0	0			Chiayiivirga	NA	NA	NA	NA	NA	0	0	0	0
	Phenylobacterium	0.069339	>0.999999	147.8	130.3	17.55	8128	-0.05483	0.02166	-0.07649	0.1014			Carnobacterium	0.080535	>0.999999	1117	-653	464	-0.1589	0.01467	-0.1736	0.1519			Succinivibrionaceae_UCG-001	>0.999999	>0.999999	138	138	0	9317	0	0	0	0			Rodentibacter	NA	NA	NA	NA	NA	0	0	0	0
	Kocuria	0.070994	>0.999999	147.8	130.3	17.45	8135	0.2256	0.1413	0.08427	0.1807			Pedobacter	0.083229	>0.999999	1115	-655	460	-0.1183	-0.06647	-0.05179	0.09839			Blfdi19	>0.999999	>0.999999	138	138	0	9317	0	0	0	0			[Eubacterium]_hallii_group	NA	NA	NA	NA	NA	0	0	0	0
	Flavisolibacter	0.07317	>0.999999	147.7	130.4	17.32	8144	-0.1144	-0.04629	-0.06815	0.06239			Aliterella	0.094726	>0.999999	1107	-663	444	-0.1589	-0.02971	-0.1292	0.1184			Fonticella	>0.999999	>0.999999	138	138	0	9317	0	0	0	0			Terrimonas	NA	NA	NA	NA	NA	0	0	0	0
	Delftia	0.076918	>0.999999	147.6	130.5	17.1	8159	-0.1144	-0.02381	-0.09063	0.07623			Stenotrophomonas	0.097788	>0.999999	1105	-665	440	-0.007055	0.1556	-0.1626	0.1904			Proteiniphilum	>0.999999	>0.999999	138	138	0	9317	0	0	0	0			Microvirga	NA	NA	NA	NA	NA	0	0	0	0
	Alloprevotella	0.077944	>0.999999	147.5	130.5	17.04	8163	-0.05115	-0.05208	0.0009268	0.06005			Phyllobacterium	0.099348	>0.999999	1104	-666	438	0.4444	0.4565	-0.01212	0.3324			Micropruina	>0.999999	>0.999999	138	138	0	9317	0	0	0	0			Terribacillus	NA	NA	NA	NA	NA	0	0	0	0
	Chryseobacterium	0.077944	>0.999999	147.5	130.5	17.04	8163	0.05443	0.0813	-0.02687	0.09978			Finegoldia	0.104144	>0.999999	1101	-669	432	0.2033	0.1834	0.01987	0.1362			Sericytochromatia	>0.999999	>0.999999	138	138	0	9317	0	0	0	0			Aurantimicrobium	NA	NA	NA	NA	NA	0	0	0	0
	Gaiella	0.078461	>0.999999	147.5	130.5	17.01	8165	-0.1144	-0.04441	-0.07002	0.06005			0319-6G20	0.114279	>0.999999	1095	-675	420	-0.1589	0.1132	-0.2721	0.1802			Erysipelotrichaceae_UCG-002	>0.999999	>0.999999	138	138	0	9317	0	0	0	0			Dyella	NA	NA	NA	NA	NA	0	0	0	0
	Brevundimonas	0.080292	>0.999999	147.5	130.6	16.91	8172	0.1672	0.2129	-0.04566	0.1582			Cutibacterium	0.117823	>0.999999	677	-1093	-416	2.713	3.505	-0.7922	0.423			RF39	>0.999999	>0.999999	138	138	0	9317	0	0	0	0			Proteus	NA	NA	NA	NA	NA	0	0	0	0
	Nocardioides	0.090846	>0.999999	147.2	130.8	16.34	8210	0.05885	0.1059	-0.04705	0.1165			Pseudomonas	0.125163	>0.999999	681	-1089	-408	1.049	2.08	-1.03	0.4148			Arthrobacter	>0.999999	>0.999999	138	138	0	9317	0	0	0	0			Sphingopyxis	NA	NA	NA	NA	NA	0	0	0	0
	Atopostipes	0.098379	>0.999999	146.9	131	15.98	8235	0.1311	0.2787	-0.1475	0.1673			Corynebacterium	0.136824	>0.999999	1083	-687	396	1.836	1.609	0.2274	0.5373			Faecalibaculum	>0.999999	>0.999999	138	138	0	9317	0	0	0	0			UCG-005	NA	NA	NA	NA	NA	0	0	0	0
	Psychrobacter	0.101529	>0.999999	146.9	131	15.83	8245	-0.0007504	0.1425	-0.1433	0.127			Gaiella	0.147157	>0.999999	1078	-692	386	-0.1589	0.04822	-0.2071	0.1386			p-2534-18B5_gut_group	>0.999999	>0.999999	138	138	0	9317	0	0	0	0			Quadrisphaera	NA	NA	NA	NA	NA	0	0	0	0
	Corynebacterium	0.105085	>0.999999	146.8	131.1	15.67	8256	2.212	2.026	0.1862	0.4019			JG30-KF-CM45	0.149293	>0.999999	1077	-693	384	-0.05274	0.2317	-0.2844	0.2213			Chiayiivirga	>0.999999	>0.999999	138	138	0	9317	0	0	0	0			UCG-001	NA	NA	NA	NA	NA	0	0	0	0
	Stenotrophomonas	0.116706	>0.999999	146.5	131.3	15.16	8290	-0.02058	0.09878	-0.1194	0.101			Lactococcus	0.155838	>0.999999	1074	-696	378	-0.09964	0.09884	-0.1985	0.1608			Rodentibacter	>0.999999	>0.999999	138	138	0	9317	0	0	0	0			Thermomonospora	NA	NA	NA	NA	NA	0	0	0	0
	Pelomonas	0.121775	>0.999999	146.4	131.4	14.96	8304	0.1103	0.2707	-0.1604	0.1502			Acetobacter	0.158067	>0.999999	1073	-697	376	0.6352	0.6339	0.001335	0.2989			[Eubacterium]_hallii_group	>0.999999	>0.999999	138	138	0	9317	0	0	0	0			Aureimonas	NA	NA	NA	NA	NA	0	0	0	0
	Alcaligenes	0.131254	>0.999999	146.2	131.6	14.59	8329	0.007665	0.1869	-0.1793	0.1492			Novosphingobium	0.171942	>0.999999	1067	-703	364	-0.05844	0.03883	-0.09727	0.1525			Terrimonas	>0.999999	>0.999999	138	138	0	9317	0	0	0	0			[Eubacterium]_ruminantium_group	NA	NA	NA	NA	NA	0	0	0	0
	Leptotrichia	0.134802	>0.999999	146.1	131.6	14.46	8338	-0.07663	0.01141	-0.08804	0.07161			Skermanella	0.194406	>0.999999	1058	-712	346	-0.1589	0.1078	-0.2667	0.181			Microvirga	>0.999999	>0.999999	138	138	0	9317	0	0	0	0			Fluviicola	NA	NA	NA	NA	NA	0	0	0	0
	Enterococcus	0.136403	>0.999999	146.1	131.7	14.4	8342	0.1376	0.2718	-0.1342	0.1585			Leptotrichia	0.194406	>0.999999	1058	-712	346	-0.08136	0.1021	-0.1835	0.1539			Terribacillus	>0.999999	>0.999999	138	138	0	9317	0	0	0	0			Brevibacillus	NA	NA	NA	NA	NA	0	0	0	0
	Ralstonia	0.147169	>0.999999	145.8	131.8	14.01	8368	1.033	1.152	-0.1194	0.348			Psychrobacter	0.202346	>0.999999	1055	-715	340	0.01718	0.3714	-0.3542	0.2665			Aurantimicrobium	>0.999999	>0.999999	138	138	0	9317	0	0	0	0			Nesterenkonia	NA	NA	NA	NA	NA	0	0	0	0
	Sphingobium	0.149743	>0.999999	145.8	131.9	13.92	8374	0.2531	0.4081	-0.155	0.2			Methylobacterium-Methylorubrum	0.205043	>0.999999	716	-1054	-338	0.5823	1.756	-1.174	0.4602			Dyella	>0.999999	>0.999999	138	138	0	9317	0	0	0	0			[Ruminococcus]_gauvreauii_group	NA	NA	NA	NA	NA	0	0	0	0
	JG30-KF-CM45	0.150176	>0.999999	145.8	131.9	13.91	8375	-0.02058	0.07879	-0.09937	0.1105			Atopostipes	0.205043	>0.999999	1054	-716	338	0.1682	0.2982	-0.13	0.291			Sphingopyxis	>0.999999	>0.999999	138	138	0	9317	0	0	0	0			env.OPS_17	NA	NA	NA	NA	NA	0	0	0	0
	Prevotella	0.15993	>0.999999	145.6	132	13.58	8397	0.08488	0.2301	-0.1452	0.1532			Prevotella	0.22177	>0.999999	1048	-722	326	0.1657	0.4432	-0.2774	0.3152			UCG-005	>0.999999	>0.999999	138	138	0	9317	0	0	0	0			Parascardovia	NA	NA	NA	NA	NA	0	0	0	0
	Lactococcus	0.16779	>0.999999	145.5	132.1	13.33	8414	-0.08554	0.1076	-0.1931	0.1022			Alcaligenes	0.264478	>0.999999	1034	-736	298	-0.1589	0.3799	-0.5388	0.2541			UCG-001	>0.999999	>0.999999	138	138	0	9317	0	0	0	0			Bergeyella	NA	NA	NA	NA	NA	0	0	0	0
	Modestobacter	0.189477	>0.999999	145.1	132.4	12.68	8458	-0.1144	0.1047	-0.2191	0.1082			Burkholderia-Caballeronia-Paraburkholderia	0.284388	>0.999999	742	-1028	-286	2.048	2.421	-0.3735	0.5012			Thermomonospora	>0.999999	>0.999999	138	138	0	9317	0	0	0	0			Mesorhizobium	NA	NA	NA	NA	NA	0	0	0	0
	Thermus	0.197323	>0.999999	145	132.5	12.46	8473	0.03106	0.2688	-0.2378	0.1589			Enhydrobacter	0.327133	>0.999999	1016	-754	262	0.1924	0.473	-0.2806	0.2414			[Eubacterium]_ruminantium_group	>0.999999	>0.999999	138	138	0	9317	0	0	0	0			Pseudoxanthomonas	NA	NA	NA	NA	NA	0	0	0	0
	Brachybacterium	0.214851	>0.999999	144.7	132.7	11.99	8505	0.01997	0.265	-0.2451	0.1567			Modestobacter	0.390185	>0.999999	1000	-770	230	-0.1589	0.2399	-0.3988	0.2079			Fluviicola	>0.999999	>0.999999	138	138	0	9317	0	0	0	0			Halotalea	NA	NA	NA	NA	NA	0	0	0	0
	Enhydrobacter	0.217688	>0.999999	144.7	132.8	11.92	8510	0.1519	0.3543	-0.2025	0.1524			Bacillus	0.394354	>0.999999	999	-771	228	0.2523	0.5505	-0.2982	0.2741			Brevibacillus	>0.999999	>0.999999	138	138	0	9317	0	0	0	0			Thermobifida	NA	NA	NA	NA	NA	0	0	0	0
	Micrococcus	0.238913	>0.999999	144.4	133	11.39	8546	0.2061	0.4833	-0.2772	0.2011			Rubellimicrobium	0.419914	>0.999999	993	-777	216	0.2972	0.5614	-0.2642	0.2683			[Ruminococcus]_gauvreauii_group	>0.999999	>0.999999	138	138	0	9317	0	0	0	0			Granulicatella	NA	NA	NA	NA	NA	0	0	0	0
	Lactobacillus	0.247549	>0.999999	144.3	133.1	11.18	8560	0.5459	0.6737	-0.1278	0.2249			Staphylococcus	0.433046	>0.999999	780	-990	-210	2.711	3.306	-0.5946	0.4963			env.OPS_17	>0.999999	>0.999999	138	138	0	9317	0	0	0	0			TRA3-20	NA	NA	NA	NA	NA	0	0	0	0
	Cutibacterium	0.282896	>0.999999	143.8	133.4	10.38	8614	1.781	1.841	-0.06031	0.3199			Nocardioides	0.455444	>0.999999	985	-785	200	0.1076	0.2969	-0.1893	0.2448			Mesorhizobium	>0.999999	>0.999999	138	138	0	9317	0	0	0	0			Romboutsia	NA	NA	NA	NA	NA	0	0	0	0
	Mycobacterium	0.311916	>0.999999	143.5	133.7	9.777	8655	-0.1144	0.1319	-0.2464	0.1049			Pelomonas	0.52634	>0.999999	970	-800	170	0.302	0.7509	-0.4489	0.3037			Thermobifida	>0.999999	>0.999999	138	138	0	9317	0	0	0	0			Succinivibrio	NA	NA	NA	NA	NA	0	0	0	0
	Staphylococcus	0.350268	>0.999999	143.1	134	9.032	8705	2.901	2.871	0.0292	0.4118			Lactobacillus	0.52634	>0.999999	970	-800	170	0.4247	0.7293	-0.3045	0.3564			Romboutsia	>0.999999	>0.999999	138	138	0	9317	0	0	0	0			Shewanella	NA	NA	NA	NA	NA	0	0	0	0
	Bacillus	0.423471	>0.999999	142.3	134.6	7.741	8793	0.1307	0.4126	-0.2819	0.1674			Mycobacterium	0.541156	>0.999999	967	-803	164	-0.1589	0.2756	-0.4345	0.2037			Succinivibrio	>0.999999	>0.999999	138	138	0	9317	0	0	0	0			Sphaerochaeta	NA	NA	NA	NA	NA	0	0	0	0
	Acetobacter	0.503465	>0.999999	141.6	135.2	6.471	8879	0.5413	0.7746	-0.2333	0.2449			Anaerococcus	0.54614	>0.999999	966	-804	162	0.1211	0.2047	-0.08359	0.2101			Truepera	>0.999999	>0.999999	138	138	0	9317	0	0	0	0			Truepera	NA	NA	NA	NA	NA	0	0	0	0
	Methylobacterium-Methylorubrum	0.598201	>0.999999	135.1	140.2	-5.099	8972	0.2963	0.9357	-0.6393	0.2423			Thermus	0.750155	>0.999999	928	-842	86	0.1395	0.6954	-0.5559	0.3557			Bradyrhizobium	>0.999999	>0.999999	138	138	0	9317	0	0	0	0			Bradyrhizobium	NA	NA	NA	NA	NA	0	0	0	0
	Pseudomonas	0.627146	>0.999999	140.6	135.9	4.7	8999	1.274	1.61	-0.3366	0.3211			Sphingobium	0.773001	>0.999999	846	-924	-78	0.5948	1.229	-0.6344	0.3867			Prevotellaceae_UCG-004	>0.999999	>0.999999	138	138	0	9317	0	0	0	0			Prevotellaceae_UCG-004	NA	NA	NA	NA	NA	0	0	0	0
	Acinetobacter	0.777492	>0.999999	136.5	139.2	-2.738	9132	0.4216	0.8944	-0.4728	0.2269			Ralstonia	0.819261	>0.999999	916	-854	62	1.576	1.847	-0.2717	0.5591			Pedomicrobium	>0.999999	>0.999999	138	138	0	9317	0	0	0	0			Pedomicrobium	NA	NA	NA	NA	NA	0	0	0	0
	Sphingomonas	0.827091	>0.999999	139.2	137.1	2.118	9174	0.4539	0.944	-0.4901	0.2534			Sphingomonas	0.901631	>0.999999	902	-868	34	0.9241	1.786	-0.8618	0.446			Olsenella	>0.999999	>0.999999	138	138	0	9317	0	0	0	0			Olsenella	NA	NA	NA	NA	NA	0	0	0	0

[truncated: 6 more sheets: Table S11, Table S12, Table S13, Table S14, Table S15, Table S16]
